# Supplementary material for: Nepali oral microbiomes reflect a gradient of lifestyles from traditional to industrialized
Source: bioRxiv. 2024 Jul 3:2024.07.01.601557. Preprint. [Version 1] doi: 10.1101/2024.07.01.601557 (PMC11244963; doi:10.1101/2024.07.01.601557)
Supplement: Supplement 2 [file media-2.xlsx]

## Sheet: Tab1.surveydata
SampleID	BarcodeSequence	LinkerPrimerSequence	PlateNumber	WellPosition	SequenceName	FullForwardPrimerSequence	IlluminaAdapterForward	ReversePrimerSequence_806rB	IlluminaAdapterReverse_806rB	LinkerPrimerSequenceReverse_806rB	Description	BDNA	SampleLabs	Condition	Country	Population	Ancestry	LANG	LAT	LON	ALT	SEX	AGE	LIT	HLE	MS	HS	NOC	LOC	HGT	WGT	BMI	SYS	DIA	Hypertension	BPM	BTP_CTRL	BTP_PTC	BTP_TU	BTP_SBZ	DRK	DRK_TIM	DRK_SAF	DRK_TRE	CHW	CHW_TIM	FUEL	KIT_LOC	TOI
CHE0002SZ_psoil	ATGGCCTGACTA	TATGGTAATTGTGTGYCAGCMGCCGCGGTAA	8	B01	515rcbc_JedArch_684	AATGATACGGCGACCACCGAGATCTACACGCTATGGCCTGACTATATGGTAATTGTGTGYCAGCMGCCGCGGTAA	AATGATACGGCGACCACCGAGATCTACACGCT	CAAGCAGAAGACGGCATACGAGATAGTCAGCCAGCCGGACTACNVGGGTWTCTAAT	CAAGCAGAAGACGGCATACGAGAT	AGTCAGCCAGCC	CHE0002SZ	28.8	CHE0002SZ	Psoil	Nepal	Chepang	CHE	CDM	27.67	84.7	914.4	M	45	RW	3	D	5	5	A	160.07	46	17.953	132.8	82.4	Prehypertension	77.6	C	C	A	NA	A	5	No	NA	A	5	D	A	B
CHE0004BZ_psoil	CTTTATGTGTCA	TATGGTAATTGTGTGYCAGCMGCCGCGGTAA	8	D01	515rcbc_JedArch_708	AATGATACGGCGACCACCGAGATCTACACGCTCTTTATGTGTCATATGGTAATTGTGTGYCAGCMGCCGCGGTAA	AATGATACGGCGACCACCGAGATCTACACGCT	CAAGCAGAAGACGGCATACGAGATAGTCAGCCAGCCGGACTACNVGGGTWTCTAAT	CAAGCAGAAGACGGCATACGAGAT	AGTCAGCCAGCC	CHE0004BZ	20.3	CHE0004BZ	Psoil	Nepal	Chepang	CHE	CDM	27.67	84.7	914.4	M	62	I	0	D	11	6	A	166	54.3	19.7053	141.6	87.6	HTS1	69.4	B	A	C	NA	A	5	No	NA	D	90	D	A	B
CHE0005SZ_psoil	TATAGAAGAATG	TATGGTAATTGTGTGYCAGCMGCCGCGGTAA	8	E03	515rcbc_JedArch_722	AATGATACGGCGACCACCGAGATCTACACGCTTATAGAAGAATGTATGGTAATTGTGTGYCAGCMGCCGCGGTAA	AATGATACGGCGACCACCGAGATCTACACGCT	CAAGCAGAAGACGGCATACGAGATAGTCAGCCAGCCGGACTACNVGGGTWTCTAAT	CAAGCAGAAGACGGCATACGAGAT	AGTCAGCCAGCC	CHE0005SZ	6.48	CHE0005SZ	Psoil	Nepal	Chepang	CHE	CDM	27.67	84.7	914.4	M	31	RW	5	D	5	3	A	157.17	54.1	21.9007	142	104.8	HTS2	64.4	C	A	NA	NA	A	5	No	NA	A	5	D	A	B
CHE0006Z_psoil	TGGCATGTTGGT	TATGGTAATTGTGTGYCAGCMGCCGCGGTAA	8	F02	515rcbc_JedArch_733	AATGATACGGCGACCACCGAGATCTACACGCTTGGCATGTTGGTTATGGTAATTGTGTGYCAGCMGCCGCGGTAA	AATGATACGGCGACCACCGAGATCTACACGCT	CAAGCAGAAGACGGCATACGAGATAGTCAGCCAGCCGGACTACNVGGGTWTCTAAT	CAAGCAGAAGACGGCATACGAGAT	AGTCAGCCAGCC	CHE0006Z	5.14	CHE1006Z	Psoil	Nepal	Chepang	CHE	CDM	27.67	84.7	914.4	F	30	I	0	D	9	7	A	142.3	43.1	21.2847	105.8	80.6	Prehypertension	92.4	B	A	NA	NA	A	15	No	NA	A	15	D	A	E
CHE0007SZ_psoil	ATGCAACTCGAA	TATGGTAATTGTGTGYCAGCMGCCGCGGTAA	8	G01	515rcbc_JedArch_744	AATGATACGGCGACCACCGAGATCTACACGCTATGCAACTCGAATATGGTAATTGTGTGYCAGCMGCCGCGGTAA	AATGATACGGCGACCACCGAGATCTACACGCT	CAAGCAGAAGACGGCATACGAGATAGTCAGCCAGCCGGACTACNVGGGTWTCTAAT	CAAGCAGAAGACGGCATACGAGAT	AGTCAGCCAGCC	CHE0007SZ	3.99	CHE1007SZ	Psoil	Nepal	Chepang	CHE	CDM	27.67	84.7	914.4	F	19	RW	0	D	6	1	A	147.7	36.4	16.6855	94.6	69.4	Normal	85.2	B	A	NA	NA	A	5	No	NA	A	5	D	A	C
CHE0009BZ_psoil	GACCATGTAGTA	TATGGTAATTGTGTGYCAGCMGCCGCGGTAA	8	A02	515rcbc_JedArch_673	AATGATACGGCGACCACCGAGATCTACACGCTGACCATGTAGTATATGGTAATTGTGTGYCAGCMGCCGCGGTAA	AATGATACGGCGACCACCGAGATCTACACGCT	CAAGCAGAAGACGGCATACGAGATAGTCAGCCAGCCGGACTACNVGGGTWTCTAAT	CAAGCAGAAGACGGCATACGAGAT	AGTCAGCCAGCC	CHE0009BZ	13.1	CHE0009BZ	Psoil	Nepal	Chepang	CHE	CDM	27.67	84.7	914.4	M	42	R	8	D	6	4	A	160.23	49.6	19.3194	133	94	HTS1	105.8	B	A	NA	NA	A	5	No	NA	D	NA	D	A	B
CHE0010BZ_psoil	GCAAGCTGTCTC	TATGGTAATTGTGTGYCAGCMGCCGCGGTAA	8	B02	515rcbc_JedArch_685	AATGATACGGCGACCACCGAGATCTACACGCTGCAAGCTGTCTCTATGGTAATTGTGTGYCAGCMGCCGCGGTAA	AATGATACGGCGACCACCGAGATCTACACGCT	CAAGCAGAAGACGGCATACGAGATAGTCAGCCAGCCGGACTACNVGGGTWTCTAAT	CAAGCAGAAGACGGCATACGAGAT	AGTCAGCCAGCC	CHE0010BZ	23.8	CHE0010BZ	Psoil	Nepal	Chepang	CHE	CDM	27.67	84.7	914.4	M	27	R	8	D	6	3	A	158.17	66.3	26.5012	116	83.8	Prehypertension	63.8	B	A	NA	NA	A	5	No	NA	A	5	D	A	C
CHE0012SZ_psoil	AAGGTGGACAAG	TATGGTAATTGTGTGYCAGCMGCCGCGGTAA	8	D03	515rcbc_JedArch_710	AATGATACGGCGACCACCGAGATCTACACGCTAAGGTGGACAAGTATGGTAATTGTGTGYCAGCMGCCGCGGTAA	AATGATACGGCGACCACCGAGATCTACACGCT	CAAGCAGAAGACGGCATACGAGATAGTCAGCCAGCCGGACTACNVGGGTWTCTAAT	CAAGCAGAAGACGGCATACGAGAT	AGTCAGCCAGCC	CHE0012SZ	27.3	CHE0012SZ	Psoil	Nepal	Chepang	CHE	CDM	27.68	84.69	961.034	M	36	R	3	D	7	5	A	158.9	62.8	24.8721	111.2	80.2	Prehypertension	67	B	A	NA	NA	A	5	No	NA	A	5	D	A	D
CHE0013BZ_psoil	CTAATATTTGAA	TATGGTAATTGTGTGYCAGCMGCCGCGGTAA	8	E04	515rcbc_JedArch_723	AATGATACGGCGACCACCGAGATCTACACGCTCTAATATTTGAATATGGTAATTGTGTGYCAGCMGCCGCGGTAA	AATGATACGGCGACCACCGAGATCTACACGCT	CAAGCAGAAGACGGCATACGAGATAGTCAGCCAGCCGGACTACNVGGGTWTCTAAT	CAAGCAGAAGACGGCATACGAGAT	AGTCAGCCAGCC	CHE0013BZ	27	CHE0013BZ	Psoil	Nepal	Chepang	CHE	CDM	27.68	84.69	961.034	M	38	R	5	D	5	3	A	157.87	52.9	21.2254	127.6	91.8	HTS1	73.4	B	A	NA	NA	A	5	No	NA	A	5	D	A	B
CHE0014TZ_psoil	GTGTGCTAACGT	TATGGTAATTGTGTGYCAGCMGCCGCGGTAA	8	F03	515rcbc_JedArch_734	AATGATACGGCGACCACCGAGATCTACACGCTGTGTGCTAACGTTATGGTAATTGTGTGYCAGCMGCCGCGGTAA	AATGATACGGCGACCACCGAGATCTACACGCT	CAAGCAGAAGACGGCATACGAGATAGTCAGCCAGCCGGACTACNVGGGTWTCTAAT	CAAGCAGAAGACGGCATACGAGAT	AGTCAGCCAGCC	CHE0014TZ	23.8	CHE0014TZ	Psoil	Nepal	Chepang	CHE	CDM	27.68	84.69	961.034	M	24	RW	10	D	6	1	A	149.73	47.6	21.2319	111.4	83.4	Prehypertension	67.2	B	A	NA	NA	A	5	No	NA	A	5	D	A	C
CHE1003TZ_psoil	TCAATGACCGCA	TATGGTAATTGTGTGYCAGCMGCCGCGGTAA	8	C01	515rcbc_JedArch_696	AATGATACGGCGACCACCGAGATCTACACGCTTCAATGACCGCATATGGTAATTGTGTGYCAGCMGCCGCGGTAA	AATGATACGGCGACCACCGAGATCTACACGCT	CAAGCAGAAGACGGCATACGAGATAGTCAGCCAGCCGGACTACNVGGGTWTCTAAT	CAAGCAGAAGACGGCATACGAGAT	AGTCAGCCAGCC	CHE1003TZ	21.6	CHE1003TZ	Psoil	Nepal	Chepang	CHE	CDM	27.67	84.7	914.4	F	40	I	0	D	7	5	A	142.7	37.2	18.2682	122	82.4	Prehypertension	58.8	B	A	NA	NA	A	5	No	NA	A	5	D	A	B
CHE1011TZ_psoil	TATCTTCCTGAA	TATGGTAATTGTGTGYCAGCMGCCGCGGTAA	8	C02	515rcbc_JedArch_697	AATGATACGGCGACCACCGAGATCTACACGCTTATCTTCCTGAATATGGTAATTGTGTGYCAGCMGCCGCGGTAA	AATGATACGGCGACCACCGAGATCTACACGCT	CAAGCAGAAGACGGCATACGAGATAGTCAGCCAGCCGGACTACNVGGGTWTCTAAT	CAAGCAGAAGACGGCATACGAGAT	AGTCAGCCAGCC	CHE1011TZ	48.4	CHE1011TZ	Psoil	Nepal	Chepang	CHE	CDM	27.67	84.7	914.4	F	26	I	0	D	5	3	A	149.5	48.6	21.7447	113.4	77.8	Normal	75.4	B	C	NA	NA	A	5	No	NA	A	5	D	A	C
CHE1020TZ_psoil	ATCATCTCGGCG	TATGGTAATTGTGTGYCAGCMGCCGCGGTAA	8	G02	515rcbc_JedArch_745	AATGATACGGCGACCACCGAGATCTACACGCTATCATCTCGGCGTATGGTAATTGTGTGYCAGCMGCCGCGGTAA	AATGATACGGCGACCACCGAGATCTACACGCT	CAAGCAGAAGACGGCATACGAGATAGTCAGCCAGCCGGACTACNVGGGTWTCTAAT	CAAGCAGAAGACGGCATACGAGAT	AGTCAGCCAGCC	CHE1020TZ	NA	CHE1020TZ	Psoil	Nepal	Chepang	CHE	CDM	27.67	84.7	921.106	F	31	R	3	D	8	5	A	147.6	48.6	22.3081	113	80	Prehypertension	58	B	A	NA	NA	A	5	No	NA	A	5	D	A	B
CHE1026SZ_psoil	CTTCGCGGATGT	TATGGTAATTGTGTGYCAGCMGCCGCGGTAA	8	A03	515rcbc_JedArch_674	AATGATACGGCGACCACCGAGATCTACACGCTCTTCGCGGATGTTATGGTAATTGTGTGYCAGCMGCCGCGGTAA	AATGATACGGCGACCACCGAGATCTACACGCT	CAAGCAGAAGACGGCATACGAGATAGTCAGCCAGCCGGACTACNVGGGTWTCTAAT	CAAGCAGAAGACGGCATACGAGAT	AGTCAGCCAGCC	CHE1026SZ	29.2	CHE1026SZ	Psoil	Nepal	Chepang	CHE	CDM	27.67	84.7	921.106	F	32	R	5	D	7	3	A	147.83	45	20.5915	139.4	104.8	HTS2	90	B	A	NA	NA	A	5	No	NA	A	5	D	A	D
control_psoil	GGTACTGTACCA	TATGGTAATTGTGTGYCAGCMGCCGCGGTAA	8	D02	515rcbc_JedArch_709	AATGATACGGCGACCACCGAGATCTACACGCTGGTACTGTACCATATGGTAATTGTGTGYCAGCMGCCGCGGTAA	AATGATACGGCGACCACCGAGATCTACACGCT	CAAGCAGAAGACGGCATACGAGATAGTCAGCCAGCCGGACTACNVGGGTWTCTAAT	CAAGCAGAAGACGGCATACGAGAT	AGTCAGCCAGCC	control	NA	control	Psoil	Control	NA	NA	NA	NA	NA	NA	NA	NA	NA	NA	NA	NA	NA	NA	NA	NA	NA	NA	NA	NA	NA	NA	NA	NA	NA	NA	NA	NA	NA	NA	NA	NA	NA	NA
CTRL1_psoil	GTTGTATTATAC	TATGGTAATTGTGTGYCAGCMGCCGCGGTAA	8	C12	515rcbc_JedArch_707	AATGATACGGCGACCACCGAGATCTACACGCTGTTGTATTATACTATGGTAATTGTGTGYCAGCMGCCGCGGTAA	AATGATACGGCGACCACCGAGATCTACACGCT	CAAGCAGAAGACGGCATACGAGATAGTCAGCCAGCCGGACTACNVGGGTWTCTAAT	CAAGCAGAAGACGGCATACGAGAT	AGTCAGCCAGCC	CTRL1	NA	CTRL1	Psoil	Control	NA	NA	NA	NA	NA	NA	NA	NA	NA	NA	NA	NA	NA	NA	NA	NA	NA	NA	NA	NA	NA	NA	NA	NA	NA	NA	NA	NA	NA	NA	NA	NA	NA	NA
extraction.control_psoil	AGCCTGGTACCT	TATGGTAATTGTGTGYCAGCMGCCGCGGTAA	8	D12	515rcbc_JedArch_719	AATGATACGGCGACCACCGAGATCTACACGCTAGCCTGGTACCTTATGGTAATTGTGTGYCAGCMGCCGCGGTAA	AATGATACGGCGACCACCGAGATCTACACGCT	CAAGCAGAAGACGGCATACGAGATAGTCAGCCAGCCGGACTACNVGGGTWTCTAAT	CAAGCAGAAGACGGCATACGAGAT	AGTCAGCCAGCC	extraction.control	NA	extraction.control	Psoil	Control	NA	NA	NA	NA	NA	NA	NA	NA	NA	NA	NA	NA	NA	NA	NA	NA	NA	NA	NA	NA	NA	NA	NA	NA	NA	NA	NA	NA	NA	NA	NA	NA	NA	NA
NEW0035A_psoil	ACCGATTAGGTA	TATGGTAATTGTGTGYCAGCMGCCGCGGTAA	8	B09	515rcbc_JedArch_692	AATGATACGGCGACCACCGAGATCTACACGCTACCGATTAGGTATATGGTAATTGTGTGYCAGCMGCCGCGGTAA	AATGATACGGCGACCACCGAGATCTACACGCT	CAAGCAGAAGACGGCATACGAGATAGTCAGCCAGCCGGACTACNVGGGTWTCTAAT	CAAGCAGAAGACGGCATACGAGAT	AGTCAGCCAGCC	NEW0035A	NA	NEW0035A	Psoil	Nepal	Newar	NEW	NEW	27.61	85.32	1407.87	M	36	RW	4	D	3	1	C	172.73	80.1	26.8471	113.5	69.75	Normal	92.25	B	B	C	A	A	5	No	NA	A	5	B	A	D
NEW0036A_psoil	TGCAACTTGCAG	TATGGTAATTGTGTGYCAGCMGCCGCGGTAA	8	C09	515rcbc_JedArch_704	AATGATACGGCGACCACCGAGATCTACACGCTTGCAACTTGCAGTATGGTAATTGTGTGYCAGCMGCCGCGGTAA	AATGATACGGCGACCACCGAGATCTACACGCT	CAAGCAGAAGACGGCATACGAGATAGTCAGCCAGCCGGACTACNVGGGTWTCTAAT	CAAGCAGAAGACGGCATACGAGAT	AGTCAGCCAGCC	NEW0036A	65.1	NEW0036A	Psoil	Nepal	Newar	NEW	NEW	27.61	85.32	1407.87	M	54	RW	12	D	8	3	C	157.1	52.9	21.434	162	117.25	HTS2	73.25	B	C	A	C	A	5	Yes	C	A	5	D	B	D
NEW0037Y_psoil	CCTGGTGTCCGT	TATGGTAATTGTGTGYCAGCMGCCGCGGTAA	8	E11	515rcbc_JedArch_730	AATGATACGGCGACCACCGAGATCTACACGCTCCTGGTGTCCGTTATGGTAATTGTGTGYCAGCMGCCGCGGTAA	AATGATACGGCGACCACCGAGATCTACACGCT	CAAGCAGAAGACGGCATACGAGATAGTCAGCCAGCCGGACTACNVGGGTWTCTAAT	CAAGCAGAAGACGGCATACGAGAT	AGTCAGCCAGCC	NEW0037Y	50.9	NEW0037Y	Psoil	Nepal	Newar	NEW	NEW	27.61	85.32	1407.87	M	35	RW	12	D	5	1	C	162.5	60.7	22.987	114.75	80	Prehypertension	81.75	B	B	B	C	A	5	Yes	A	A	5	A_B	A	D
NEW0041A_psoil	GGTCTCCTACAG	TATGGTAATTGTGTGYCAGCMGCCGCGGTAA	8	D10	515rcbc_JedArch_717	AATGATACGGCGACCACCGAGATCTACACGCTGGTCTCCTACAGTATGGTAATTGTGTGYCAGCMGCCGCGGTAA	AATGATACGGCGACCACCGAGATCTACACGCT	CAAGCAGAAGACGGCATACGAGATAGTCAGCCAGCCGGACTACNVGGGTWTCTAAT	CAAGCAGAAGACGGCATACGAGAT	AGTCAGCCAGCC	NEW0041A	17.2	NEW0041A	Psoil	Nepal	Newar	NEW	NEW	27.61	85.32	1407.87	M	43	RW	10	D	5	1	C	162	60.7	23.1291	130	85.6	Prehypertension	68.4	B	B	A	B	A	5	Yes	C	A	5	D	A	D
NEW0042Y_psoil	ACGACCTACGCT	TATGGTAATTGTGTGYCAGCMGCCGCGGTAA	8	A10	515rcbc_JedArch_681	AATGATACGGCGACCACCGAGATCTACACGCTACGACCTACGCTTATGGTAATTGTGTGYCAGCMGCCGCGGTAA	AATGATACGGCGACCACCGAGATCTACACGCT	CAAGCAGAAGACGGCATACGAGATAGTCAGCCAGCCGGACTACNVGGGTWTCTAAT	CAAGCAGAAGACGGCATACGAGAT	AGTCAGCCAGCC	NEW0042Y	4.8	NEW0042Y	Psoil	Nepal	Newar	NEW	NEW	27.61	85.32	1407.87	M	75	RW	0	D	6	3	C	164.5	77	28.455	162.4	102.8	HTS2	55.8	B	B	B	A	A	5	No	NA	A	5	B	A	D
NEW1038Y_psoil	ACCCTGGGTATC	TATGGTAATTGTGTGYCAGCMGCCGCGGTAA	8	F10	515rcbc_JedArch_741	AATGATACGGCGACCACCGAGATCTACACGCTACCCTGGGTATCTATGGTAATTGTGTGYCAGCMGCCGCGGTAA	AATGATACGGCGACCACCGAGATCTACACGCT	CAAGCAGAAGACGGCATACGAGATAGTCAGCCAGCCGGACTACNVGGGTWTCTAAT	CAAGCAGAAGACGGCATACGAGAT	AGTCAGCCAGCC	NEW1038Y	NA	NEW1038Y	Psoil	Nepal	Newar	NEW	NEW	27.61	85.32	1407.87	F	34	RW	11	D	4	2	C	152.47	50.6	21.7662	112.4	84.2	Prehypertension	83.8	B	C	A	C	A	5	Yes	C	A	5	B	A	D
NEW0100_psoil	TACGTTTGGCGA	TATGGTAATTGTGTGYCAGCMGCCGCGGTAA	8	C11	515rcbc_JedArch_706	AATGATACGGCGACCACCGAGATCTACACGCTTACGTTTGGCGATATGGTAATTGTGTGYCAGCMGCCGCGGTAA	AATGATACGGCGACCACCGAGATCTACACGCT	CAAGCAGAAGACGGCATACGAGATAGTCAGCCAGCCGGACTACNVGGGTWTCTAAT	CAAGCAGAAGACGGCATACGAGAT	AGTCAGCCAGCC	NEW0100	NA	NEW0100	Psoil	USA	Newar_USA	NEW	NEW	NA	NA	NA	M	57	RW	12	D	3	3	C	162.56	174.6	66.0719	134.333	95.3333	HTS1	90	B	B	B	B	A	5	No	None	A	5	B	A	A
NEW0107_psoil	GGTCCCGAAATT	TATGGTAATTGTGTGYCAGCMGCCGCGGTAA	8	E12	515rcbc_JedArch_731	AATGATACGGCGACCACCGAGATCTACACGCTGGTCCCGAAATTTATGGTAATTGTGTGYCAGCMGCCGCGGTAA	AATGATACGGCGACCACCGAGATCTACACGCT	CAAGCAGAAGACGGCATACGAGATAGTCAGCCAGCCGGACTACNVGGGTWTCTAAT	CAAGCAGAAGACGGCATACGAGAT	AGTCAGCCAGCC	NEW0107	NA	NEW0107	Psoil	USA	Newar_USA	NEW	NEW	NA	NA	NA	M	44	RW	16	D	3	1	C	NA	NA	46.4759	NA	NA	NA	NA	NA	NA	NA	NA	A;G	5	No	None	A	5	A	A	A
NEW0108_psoil	CTCCTGTCCGGA	TATGGTAATTGTGTGYCAGCMGCCGCGGTAA	8	D11	515rcbc_JedArch_718	AATGATACGGCGACCACCGAGATCTACACGCTCTCCTGTCCGGATATGGTAATTGTGTGYCAGCMGCCGCGGTAA	AATGATACGGCGACCACCGAGATCTACACGCT	CAAGCAGAAGACGGCATACGAGATAGTCAGCCAGCCGGACTACNVGGGTWTCTAAT	CAAGCAGAAGACGGCATACGAGAT	AGTCAGCCAGCC	NEW0108	NA	NEW0108	Psoil	USA	Newar_USA	NEW	NEW	NA	NA	NA	M	45	RW	16	D	3	1	C	NA	NA	NA	NA	NA	NA	NA	NA	NA	NA	NA	G	5	No	None	A	5	B	A	A
NEW0109_psoil	TACTAGATATTA	TATGGTAATTGTGTGYCAGCMGCCGCGGTAA	8	C10	515rcbc_JedArch_705	AATGATACGGCGACCACCGAGATCTACACGCTTACTAGATATTATATGGTAATTGTGTGYCAGCMGCCGCGGTAA	AATGATACGGCGACCACCGAGATCTACACGCT	CAAGCAGAAGACGGCATACGAGATAGTCAGCCAGCCGGACTACNVGGGTWTCTAAT	CAAGCAGAAGACGGCATACGAGAT	AGTCAGCCAGCC	NEW0109	NA	NEW0109	Psoil	USA	Newar_USA	NEW	NEW	NA	NA	NA	M	39	RW	16	D	3	1	C	NA	NA	NA	NA	NA	NA	NA	NA	NA	NA	NA	A	5	No	None	A	5	A	A	A
NEW010X_psoil	GGTCGAATTGCT	TATGGTAATTGTGTGYCAGCMGCCGCGGTAA	8	E01	515rcbc_JedArch_720	AATGATACGGCGACCACCGAGATCTACACGCTGGTCGAATTGCTTATGGTAATTGTGTGYCAGCMGCCGCGGTAA	AATGATACGGCGACCACCGAGATCTACACGCT	CAAGCAGAAGACGGCATACGAGATAGTCAGCCAGCCGGACTACNVGGGTWTCTAAT	CAAGCAGAAGACGGCATACGAGAT	AGTCAGCCAGCC	NEW010X	NA	NEW0101	Psoil	USA	Newar_USA	NEW	NEW	NA	NA	NA	M	48	RW	16	D	4	2	C	162.56	195.2	NA	190.25	109.25	HTS2	74.25	B	B	B	B	A	5	No	None	A	5	B	A	A
NEW1102_psoil	CACCTCCAAGGT	TATGGTAATTGTGTGYCAGCMGCCGCGGTAA	8	B11	515rcbc_JedArch_694	AATGATACGGCGACCACCGAGATCTACACGCTCACCTCCAAGGTTATGGTAATTGTGTGYCAGCMGCCGCGGTAA	AATGATACGGCGACCACCGAGATCTACACGCT	CAAGCAGAAGACGGCATACGAGATAGTCAGCCAGCCGGACTACNVGGGTWTCTAAT	CAAGCAGAAGACGGCATACGAGAT	AGTCAGCCAGCC	NEW1102	NA	NEW1102	Psoil	USA	Newar_USA	NEW	NEW	NA	NA	NA	F	44	RW	10	D	4	2	C	166.37	207.8	75.075	119	80.6667	Prehypertension	66	B	A	A	B	A	5	No	None	A	5	B	A	A
NEW1103_psoil	ACGGTGAAAGCG	TATGGTAATTGTGTGYCAGCMGCCGCGGTAA	8	A11	515rcbc_JedArch_682	AATGATACGGCGACCACCGAGATCTACACGCTACGGTGAAAGCGTATGGTAATTGTGTGYCAGCMGCCGCGGTAA	AATGATACGGCGACCACCGAGATCTACACGCT	CAAGCAGAAGACGGCATACGAGATAGTCAGCCAGCCGGACTACNVGGGTWTCTAAT	CAAGCAGAAGACGGCATACGAGAT	AGTCAGCCAGCC	NEW1103	NA	NEW1103	Psoil	USA	Newar_USA	NEW	NEW	NA	NA	NA	F	33	RW	20	A	3	0	C	161.29	113.2	43.5143	106	68.3333	Normal	87.3333	B	A	A	B	G	5	No	None	A	5	A_B	A	A
NEW1106_psoil	GGAAGCTTAACT	TATGGTAATTGTGTGYCAGCMGCCGCGGTAA	8	F11	515rcbc_JedArch_742	AATGATACGGCGACCACCGAGATCTACACGCTGGAAGCTTAACTTATGGTAATTGTGTGYCAGCMGCCGCGGTAA	AATGATACGGCGACCACCGAGATCTACACGCT	CAAGCAGAAGACGGCATACGAGATAGTCAGCCAGCCGGACTACNVGGGTWTCTAAT	CAAGCAGAAGACGGCATACGAGAT	AGTCAGCCAGCC	NEW1106	NA	NEW1106	Psoil	USA	Newar_USA	NEW	NEW	NA	NA	NA	F	39	RW	18	D	3	1	C	NA	NA	NA	NA	NA	NA	NA	NA	NA	NA	NA	G	5	No	None	A	5	B	A	A
NEW1110_psoil	ATCGATCCACAG	TATGGTAATTGTGTGYCAGCMGCCGCGGTAA	8	B10	515rcbc_JedArch_693	AATGATACGGCGACCACCGAGATCTACACGCTATCGATCCACAGTATGGTAATTGTGTGYCAGCMGCCGCGGTAA	AATGATACGGCGACCACCGAGATCTACACGCT	CAAGCAGAAGACGGCATACGAGATAGTCAGCCAGCCGGACTACNVGGGTWTCTAAT	CAAGCAGAAGACGGCATACGAGAT	AGTCAGCCAGCC	NEW1110	NA	NEW1110	Psoil	USA	Newar_USA	NEW	NEW	NA	NA	NA	F	31	RW	18	D	3	1	C	NA	NA	NA	NA	NA	NA	NA	NA	NA	NA	NA	G	5	No	None	A	5	A	A	A
RAJ0018YZ_psoil	AAGCTAAAGCTA	TATGGTAATTGTGTGYCAGCMGCCGCGGTAA	8	F09	515rcbc_JedArch_740	AATGATACGGCGACCACCGAGATCTACACGCTAAGCTAAAGCTATATGGTAATTGTGTGYCAGCMGCCGCGGTAA	AATGATACGGCGACCACCGAGATCTACACGCT	CAAGCAGAAGACGGCATACGAGATAGTCAGCCAGCCGGACTACNVGGGTWTCTAAT	CAAGCAGAAGACGGCATACGAGAT	AGTCAGCCAGCC	RAJ0018YZ	17.7	RAJ0018YZ	Psoil	Nepal	Raji	RAJ	RJI	28.49	80.93	160.934	M	44	I	0	D	6	3	C	168.5	49.5	17.4343	96.75	62.25	Normal	72.5	B	A	A	C	C	5	No	NA	C	5	D	B	E
RAJ0019YZ_psoil	TCATGTGAACGA	TATGGTAATTGTGTGYCAGCMGCCGCGGTAA	8	G07	515rcbc_JedArch_750	AATGATACGGCGACCACCGAGATCTACACGCTTCATGTGAACGATATGGTAATTGTGTGYCAGCMGCCGCGGTAA	AATGATACGGCGACCACCGAGATCTACACGCT	CAAGCAGAAGACGGCATACGAGATAGTCAGCCAGCCGGACTACNVGGGTWTCTAAT	CAAGCAGAAGACGGCATACGAGAT	AGTCAGCCAGCC	RAJ0019YZ	12.3	RAJ0019YZ	Psoil	Nepal	Raji	RAJ	RJI	28.49	80.93	160.934	M	39	I	0	D	3	2	C	163.47	43.4	16.241	115.8	77.8	Normal	76	B	B	A	C	C	5	No	NA	C	5	D	A	E
RAJ0022YZ_psoil	GCCTTACGATAG	TATGGTAATTGTGTGYCAGCMGCCGCGGTAA	8	A09	515rcbc_JedArch_680	AATGATACGGCGACCACCGAGATCTACACGCTGCCTTACGATAGTATGGTAATTGTGTGYCAGCMGCCGCGGTAA	AATGATACGGCGACCACCGAGATCTACACGCT	CAAGCAGAAGACGGCATACGAGATAGTCAGCCAGCCGGACTACNVGGGTWTCTAAT	CAAGCAGAAGACGGCATACGAGAT	AGTCAGCCAGCC	RAJ0022YZ	27.1	RAJ0022YZ	Psoil	Nepal	Raji	RAJ	RJI	28.49	80.93	160.934	M	52	I	0	D	9	8	C	156.7	51.4	20.9327	118.8	74.2	Normal	76.8	B	B	B	C	C	5	No	NA	C	5	D	B	E
RAJ1013YZ_psoil	AACCGATGTACC	TATGGTAATTGTGTGYCAGCMGCCGCGGTAA	8	A08	515rcbc_JedArch_679	AATGATACGGCGACCACCGAGATCTACACGCTAACCGATGTACCTATGGTAATTGTGTGYCAGCMGCCGCGGTAA	AATGATACGGCGACCACCGAGATCTACACGCT	CAAGCAGAAGACGGCATACGAGATAGTCAGCCAGCCGGACTACNVGGGTWTCTAAT	CAAGCAGAAGACGGCATACGAGAT	AGTCAGCCAGCC	RAJ1013YZ	30.2	RAJ1013YZ	Psoil	Nepal	Raji	RAJ	RJI	28.49	80.93	130.15	F	40	I	0	D	5	8	C	155	41	17.0656	120.75	85	Prehypertension	78.75	B	A	A	C	C	5	No	NA	C	5	D	B	D
RAJ1014YZ_psoil	ATTAATGAAGCG	TATGGTAATTGTGTGYCAGCMGCCGCGGTAA	8	B08	515rcbc_JedArch_691	AATGATACGGCGACCACCGAGATCTACACGCTATTAATGAAGCGTATGGTAATTGTGTGYCAGCMGCCGCGGTAA	AATGATACGGCGACCACCGAGATCTACACGCT	CAAGCAGAAGACGGCATACGAGATAGTCAGCCAGCCGGACTACNVGGGTWTCTAAT	CAAGCAGAAGACGGCATACGAGAT	AGTCAGCCAGCC	RAJ1014YZ	4.84	RAJ1014YZ	Psoil	Nepal	Raji	RAJ	RJI	28.49	80.93	160.934	F	31	I	0	D	15	2	C	149.8	49.3	21.9697	111.2	78.2	Normal	79	B	A	B	B	C	5	No	NA	C	5	D_E_Biogas	B	D
RAJ1015YZ_psoil	TCAAGATCAAGA	TATGGTAATTGTGTGYCAGCMGCCGCGGTAA	8	C08	515rcbc_JedArch_703	AATGATACGGCGACCACCGAGATCTACACGCTTCAAGATCAAGATATGGTAATTGTGTGYCAGCMGCCGCGGTAA	AATGATACGGCGACCACCGAGATCTACACGCT	CAAGCAGAAGACGGCATACGAGATAGTCAGCCAGCCGGACTACNVGGGTWTCTAAT	CAAGCAGAAGACGGCATACGAGAT	AGTCAGCCAGCC	RAJ1015YZ	33.8	RAJ1015YZ	Psoil	Nepal	Raji	RAJ	RJI	28.49	80.93	160.934	F	35	I	0	D	15	5	C	155.93	45.2	18.59	116.2	79.8	Normal	91.8	B	A	A	C	C	5	No	NA	C	5	D_E_Biogas	B	D
RAJ1016YZ_psoil	CCGAGTACAATC	TATGGTAATTGTGTGYCAGCMGCCGCGGTAA	8	D09	515rcbc_JedArch_716	AATGATACGGCGACCACCGAGATCTACACGCTCCGAGTACAATCTATGGTAATTGTGTGYCAGCMGCCGCGGTAA	AATGATACGGCGACCACCGAGATCTACACGCT	CAAGCAGAAGACGGCATACGAGATAGTCAGCCAGCCGGACTACNVGGGTWTCTAAT	CAAGCAGAAGACGGCATACGAGAT	AGTCAGCCAGCC	RAJ1016YZ	7.04	RAJ0016YZ	Psoil	Nepal	Raji	RAJ	RJI	28.49	80.93	160.934	M	33	I	18	D	15	2	C	164.93	69.5	25.5497	117.6	81	Prehypertension	82.4	B	B	B	C	C	5	No	NA	C	5	D_E_Biogas	B	D
RAJ1017YZ_psoil	TCCCGCCTACGC	TATGGTAATTGTGTGYCAGCMGCCGCGGTAA	8	E10	515rcbc_JedArch_729	AATGATACGGCGACCACCGAGATCTACACGCTTCCCGCCTACGCTATGGTAATTGTGTGYCAGCMGCCGCGGTAA	AATGATACGGCGACCACCGAGATCTACACGCT	CAAGCAGAAGACGGCATACGAGATAGTCAGCCAGCCGGACTACNVGGGTWTCTAAT	CAAGCAGAAGACGGCATACGAGAT	AGTCAGCCAGCC	RAJ1017YZ	4.95	RAJ1017YZ	Psoil	Nepal	Raji	RAJ	RJI	28.49	80.93	160.934	F	30	I	0	D	5	3	C	153.27	56	23.8382	118	77.2	Normal	65	B	A	C	C	C	5	No	NA	C	5	D	B	A
RAJ1020YZ_psoil	GTGACTAGTGAT	TATGGTAATTGTGTGYCAGCMGCCGCGGTAA	8	G06	515rcbc_JedArch_749	AATGATACGGCGACCACCGAGATCTACACGCTGTGACTAGTGATTATGGTAATTGTGTGYCAGCMGCCGCGGTAA	AATGATACGGCGACCACCGAGATCTACACGCT	CAAGCAGAAGACGGCATACGAGATAGTCAGCCAGCCGGACTACNVGGGTWTCTAAT	CAAGCAGAAGACGGCATACGAGAT	AGTCAGCCAGCC	RAJ1020YZ	1440	RAJ1020YZ	Psoil	Nepal	Raji	RAJ	RJI	28.49	80.93	160.934	F	40	I	0	D	5	3	C	156.6	55.3	22.5497	113	69.8	Normal	83.2	B	B	B	C	C	5	No	NA	C	5	D	B	E
RAU0016YZ_psoil	ATAAAGAGGAGG	TATGGTAATTGTGTGYCAGCMGCCGCGGTAA	8	F07	515rcbc_JedArch_738	AATGATACGGCGACCACCGAGATCTACACGCTATAAAGAGGAGGTATGGTAATTGTGTGYCAGCMGCCGCGGTAA	AATGATACGGCGACCACCGAGATCTACACGCT	CAAGCAGAAGACGGCATACGAGATAGTCAGCCAGCCGGACTACNVGGGTWTCTAAT	CAAGCAGAAGACGGCATACGAGAT	AGTCAGCCAGCC	RAU0016YZ	8.15	RAU0016YZ	Psoil	Nepal	Raute	RAU	RAU.S	29.15	80.32	361.493	M	44	I	0	D	5	3	C	160.33	46.5	18.0894	116.2	76.2	Normal	81.6	C	C	C	A	A	5	No	NA	A	5	D	A	D
RAU0018YZ_psoil	CATCCTGAGCAA	TATGGTAATTGTGTGYCAGCMGCCGCGGTAA	8	G05	515rcbc_JedArch_748	AATGATACGGCGACCACCGAGATCTACACGCTCATCCTGAGCAATATGGTAATTGTGTGYCAGCMGCCGCGGTAA	AATGATACGGCGACCACCGAGATCTACACGCT	CAAGCAGAAGACGGCATACGAGATAGTCAGCCAGCCGGACTACNVGGGTWTCTAAT	CAAGCAGAAGACGGCATACGAGAT	AGTCAGCCAGCC	RAU0018YZ	6.05	RAU0018YZ	Psoil	Nepal	Raute	RAU	RAU.S	29.15	80.32	358.75	M	50	I	3	D	6	6	C	157.83	52.8	21.196	130.4	88.8	Prehypertension	68.8	B	A	A	A	A	5	No	NA	A	5	D	A	D
RAU0022YZ_psoil	GGAGGGTACCGT	TATGGTAATTGTGTGYCAGCMGCCGCGGTAA	8	C07	515rcbc_JedArch_702	AATGATACGGCGACCACCGAGATCTACACGCTGGAGGGTACCGTTATGGTAATTGTGTGYCAGCMGCCGCGGTAA	AATGATACGGCGACCACCGAGATCTACACGCT	CAAGCAGAAGACGGCATACGAGATAGTCAGCCAGCCGGACTACNVGGGTWTCTAAT	CAAGCAGAAGACGGCATACGAGAT	AGTCAGCCAGCC	RAU0022YZ	20.8	RAU0022YZ	Psoil	Nepal	Raute	RAU	RAU.S	29.15	80.32	358.75	M	18	I	0	D	4	0	C	162.67	53.4	20.1802	120.8	65.6	Prehypertension	86.6	B	B	B	C	A	5	No	NA	A	5	D	A	E
RAU0023YZ_psoil	AGTTTGCGAGAT	TATGGTAATTGTGTGYCAGCMGCCGCGGTAA	8	F08	515rcbc_JedArch_739	AATGATACGGCGACCACCGAGATCTACACGCTAGTTTGCGAGATTATGGTAATTGTGTGYCAGCMGCCGCGGTAA	AATGATACGGCGACCACCGAGATCTACACGCT	CAAGCAGAAGACGGCATACGAGATAGTCAGCCAGCCGGACTACNVGGGTWTCTAAT	CAAGCAGAAGACGGCATACGAGAT	AGTCAGCCAGCC	RAU0023YZ	4.34	RAU0023YZ	Psoil	Nepal	Raute	RAU	RAU.S	29.15	80.32	361.798	F	60	I	0	D	2	5	C	158.1	40.1	16.0428	131.6	69.8	Prehypertension	75.6	B	B	B	A	A	5	No	NA	A	5	D	A	D
RAU1010YZ_psoil	TTACCCGCACAG	TATGGTAATTGTGTGYCAGCMGCCGCGGTAA	8	A06	515rcbc_JedArch_677	AATGATACGGCGACCACCGAGATCTACACGCTTTACCCGCACAGTATGGTAATTGTGTGYCAGCMGCCGCGGTAA	AATGATACGGCGACCACCGAGATCTACACGCT	CAAGCAGAAGACGGCATACGAGATAGTCAGCCAGCCGGACTACNVGGGTWTCTAAT	CAAGCAGAAGACGGCATACGAGAT	AGTCAGCCAGCC	RAU1010YZ	45.8	RAU1010YZ	Psoil	Nepal	Raute	RAU	RAU.S	29.15	80.32	361.798	F	40	I	0	D	6	6	C	144.57	34.2	16.3633	98	71	Normal	73.8	B	C	B	C	A	5	No	NA	A	5	D	A	D
RAU1011YZ_psoil	ACAAGTGCTGCT	TATGGTAATTGTGTGYCAGCMGCCGCGGTAA	8	B06	515rcbc_JedArch_689	AATGATACGGCGACCACCGAGATCTACACGCTACAAGTGCTGCTTATGGTAATTGTGTGYCAGCMGCCGCGGTAA	AATGATACGGCGACCACCGAGATCTACACGCT	CAAGCAGAAGACGGCATACGAGATAGTCAGCCAGCCGGACTACNVGGGTWTCTAAT	CAAGCAGAAGACGGCATACGAGAT	AGTCAGCCAGCC	RAU1011YZ	3.4	RAU1011YZ	Psoil	Nepal	Raute	RAU	RAU.S	29.15	80.32	361.798	F	40	I	0	D	6	4	C	149.67	44.7	19.9544	127.6	84.8	Prehypertension	71	B	A	A	C	A	5	No	NA	A	5	D	A	E
RAU1012YZ_psoil	CGTAAGATGCCT	TATGGTAATTGTGTGYCAGCMGCCGCGGTAA	8	C06	515rcbc_JedArch_701	AATGATACGGCGACCACCGAGATCTACACGCTCGTAAGATGCCTTATGGTAATTGTGTGYCAGCMGCCGCGGTAA	AATGATACGGCGACCACCGAGATCTACACGCT	CAAGCAGAAGACGGCATACGAGATAGTCAGCCAGCCGGACTACNVGGGTWTCTAAT	CAAGCAGAAGACGGCATACGAGAT	AGTCAGCCAGCC	RAU1012YZ	17	RAU1012YZ	Psoil	Nepal	Raute	RAU	RAU.S	29.15	80.32	361.798	F	20	I	0	D	4	2	C	153.03	45.2	19.3012	102.667	75	Normal	70	B	B	A	A	A	5	No	NA	A	5	D	A	E
RAU1013YZ_psoil	AAGCGTACATTG	TATGGTAATTGTGTGYCAGCMGCCGCGGTAA	8	D07	515rcbc_JedArch_714	AATGATACGGCGACCACCGAGATCTACACGCTAAGCGTACATTGTATGGTAATTGTGTGYCAGCMGCCGCGGTAA	AATGATACGGCGACCACCGAGATCTACACGCT	CAAGCAGAAGACGGCATACGAGATAGTCAGCCAGCCGGACTACNVGGGTWTCTAAT	CAAGCAGAAGACGGCATACGAGAT	AGTCAGCCAGCC	RAU1013YZ	7.53	RAU1013YZ	Psoil	Nepal	Raute	RAU	RAU.S	29.15	80.32	361.493	F	30	I	2	D	5	4	C	152.4	46.3	19.9348	115.4	78.4	Normal	73.8	B	A	A	C	A	5	No	NA	A	5	D	A	D
RAU1014YZ_psoil	AAGTGCTTGGTA	TATGGTAATTGTGTGYCAGCMGCCGCGGTAA	8	E08	515rcbc_JedArch_727	AATGATACGGCGACCACCGAGATCTACACGCTAAGTGCTTGGTATATGGTAATTGTGTGYCAGCMGCCGCGGTAA	AATGATACGGCGACCACCGAGATCTACACGCT	CAAGCAGAAGACGGCATACGAGATAGTCAGCCAGCCGGACTACNVGGGTWTCTAAT	CAAGCAGAAGACGGCATACGAGAT	AGTCAGCCAGCC	RAU1014YZ	10.2	RAU1014YZ	Psoil	Nepal	Raute	RAU	RAU.S	29.15	80.32	361.493	F	18	I	7	D	0	0	C	151.43	49.9	21.7609	110.6	72.6	Normal	98.8	B	A	A	A	A	5	No	NA	A	5	D	A	D
RAU1020YZ_psoil	AAGATTTGCAGC	TATGGTAATTGTGTGYCAGCMGCCGCGGTAA	8	A07	515rcbc_JedArch_678	AATGATACGGCGACCACCGAGATCTACACGCTAAGATTTGCAGCTATGGTAATTGTGTGYCAGCMGCCGCGGTAA	AATGATACGGCGACCACCGAGATCTACACGCT	CAAGCAGAAGACGGCATACGAGATAGTCAGCCAGCCGGACTACNVGGGTWTCTAAT	CAAGCAGAAGACGGCATACGAGAT	AGTCAGCCAGCC	RAU1020YZ	19.6	RAU1020YZ	Psoil	Nepal	Raute	RAU	RAU.S	29.15	80.32	358.75	F	61	I	0	D	2	5	C	152.5	46.9	20.1666	143.4	86.8	HTS1	64.2	B	A	A	C	A	5	No	NA	A	5	D	A	E
RAU1021YZ_psoil	CACTCTCCGGCA	TATGGTAATTGTGTGYCAGCMGCCGCGGTAA	8	B07	515rcbc_JedArch_690	AATGATACGGCGACCACCGAGATCTACACGCTCACTCTCCGGCATATGGTAATTGTGTGYCAGCMGCCGCGGTAA	AATGATACGGCGACCACCGAGATCTACACGCT	CAAGCAGAAGACGGCATACGAGATAGTCAGCCAGCCGGACTACNVGGGTWTCTAAT	CAAGCAGAAGACGGCATACGAGAT	AGTCAGCCAGCC	RAU1021YZ	15.7	RAU1021YZ	Psoil	Nepal	Raute	RAU	RAU.S	29.15	80.32	358.75	F	32	RW	4	D	7	5	C	152.47	47.8	20.5617	117.8	75	Normal	73.2	B	A	A	C	A	5	No	NA	A	5	D	A	E
RAU1026YZ_psoil	CTGTTACAGCGA	TATGGTAATTGTGTGYCAGCMGCCGCGGTAA	8	D08	515rcbc_JedArch_715	AATGATACGGCGACCACCGAGATCTACACGCTCTGTTACAGCGATATGGTAATTGTGTGYCAGCMGCCGCGGTAA	AATGATACGGCGACCACCGAGATCTACACGCT	CAAGCAGAAGACGGCATACGAGATAGTCAGCCAGCCGGACTACNVGGGTWTCTAAT	CAAGCAGAAGACGGCATACGAGAT	AGTCAGCCAGCC	RAU1026YZ	6.44	RAU1026YZ	Psoil	Nepal	Raute	RAU	RAU.S	29.13	80.36	348.996	F	25	RW	6	D	7	5	C	NA	NA	NA	96	61.75	Normal	51.5	B	A	A	C	A	5	Yes	A	A	5	D	A	D
RAU1029YZ_psoil	GCGGAGCACGTC	TATGGTAATTGTGTGYCAGCMGCCGCGGTAA	8	E09	515rcbc_JedArch_728	AATGATACGGCGACCACCGAGATCTACACGCTGCGGAGCACGTCTATGGTAATTGTGTGYCAGCMGCCGCGGTAA	AATGATACGGCGACCACCGAGATCTACACGCT	CAAGCAGAAGACGGCATACGAGATAGTCAGCCAGCCGGACTACNVGGGTWTCTAAT	CAAGCAGAAGACGGCATACGAGAT	AGTCAGCCAGCC	RAU1029YZ	25.2	RAU1029Y	Psoil	Nepal	Raute	RAU	RAU.S	29.13	80.36	348.996	F	39	I	2	D	7	5	C	NA	NA	NA	117.2	79	Normal	59.8	B	A	A	C	A	5	No	NA	A	5	D	A	D
THA0055JZ_psoil	ATCACATTCTCC	TATGGTAATTGTGTGYCAGCMGCCGCGGTAA	8	B03	515rcbc_JedArch_686	AATGATACGGCGACCACCGAGATCTACACGCTATCACATTCTCCTATGGTAATTGTGTGYCAGCMGCCGCGGTAA	AATGATACGGCGACCACCGAGATCTACACGCT	CAAGCAGAAGACGGCATACGAGATAGTCAGCCAGCCGGACTACNVGGGTWTCTAAT	CAAGCAGAAGACGGCATACGAGAT	AGTCAGCCAGCC	THA0055JZ	67.9	THA0055JZ	Psoil	Nepal	Tharu	THA	THQ	26.97	85.42	27.1272	M	41	RW	12	D	4	2	A	169.27	83.9	29.2821	134.333	89.6667	Prehypertension	81.3333	NA	NA	NA	NA	C	5	No	NA	C	5	D_Biogas	C	D
THA0058AZ_psoil	GAGCATTACATG	TATGGTAATTGTGTGYCAGCMGCCGCGGTAA	8	E05	515rcbc_JedArch_724	AATGATACGGCGACCACCGAGATCTACACGCTGAGCATTACATGTATGGTAATTGTGTGYCAGCMGCCGCGGTAA	AATGATACGGCGACCACCGAGATCTACACGCT	CAAGCAGAAGACGGCATACGAGATAGTCAGCCAGCCGGACTACNVGGGTWTCTAAT	CAAGCAGAAGACGGCATACGAGAT	AGTCAGCCAGCC	THA0058AZ	22.5	THA0058AZ	Psoil	Nepal	Tharu	THA	THQ	26.97	85.42	27.1272	M	88	I	0	E	6	7	A	NA	41.4	NA	147.25	90.25	HTS1	73.5	NA	NA	NA	NA	C	5	No	NA	C	5	D_Biogas	A	D
THA0059JZ_psoil	TGAGTTCGGTCC	TATGGTAATTGTGTGYCAGCMGCCGCGGTAA	8	F04	515rcbc_JedArch_735	AATGATACGGCGACCACCGAGATCTACACGCTTGAGTTCGGTCCTATGGTAATTGTGTGYCAGCMGCCGCGGTAA	AATGATACGGCGACCACCGAGATCTACACGCT	CAAGCAGAAGACGGCATACGAGATAGTCAGCCAGCCGGACTACNVGGGTWTCTAAT	CAAGCAGAAGACGGCATACGAGAT	AGTCAGCCAGCC	THA0059JZ	6.85	THA0059JZ	Psoil	Nepal	Tharu	THA	THQ	26.97	85.42	27.1272	M	48	RW	9	D	6	4	A	168	89.4	31.6752	134.667	96.6667	HTS1	70	NA	NA	NA	NA	C	5	No	NA	C	5	D_Biogas	A	B
THA0065JZ_psoil	CGAGTATACAAC	TATGGTAATTGTGTGYCAGCMGCCGCGGTAA	8	B04	515rcbc_JedArch_687	AATGATACGGCGACCACCGAGATCTACACGCTCGAGTATACAACTATGGTAATTGTGTGYCAGCMGCCGCGGTAA	AATGATACGGCGACCACCGAGATCTACACGCT	CAAGCAGAAGACGGCATACGAGATAGTCAGCCAGCCGGACTACNVGGGTWTCTAAT	CAAGCAGAAGACGGCATACGAGAT	AGTCAGCCAGCC	THA0065JZ	4.44	THA0065JZ	Psoil	Nepal	Tharu	THA	THQ	26.97	85.42	27.1272	M	34	RW	4	D	4	2	A	160.2	53.3	20.7684	127.333	86.6667	Prehypertension	71	NA	NA	NA	NA	C	5	No	NA	C	5	D	A	C
THA0068JZ_psoil	ATATACCTGCGG	TATGGTAATTGTGTGYCAGCMGCCGCGGTAA	8	E06	515rcbc_JedArch_725	AATGATACGGCGACCACCGAGATCTACACGCTATATACCTGCGGTATGGTAATTGTGTGYCAGCMGCCGCGGTAA	AATGATACGGCGACCACCGAGATCTACACGCT	CAAGCAGAAGACGGCATACGAGATAGTCAGCCAGCCGGACTACNVGGGTWTCTAAT	CAAGCAGAAGACGGCATACGAGAT	AGTCAGCCAGCC	THA0068JZ	1.94	THA0068JZ	Psoil	Nepal	Tharu	THA	THQ	26.97	85.42	27.1272	M	60	R	8	D	8	4	A	157.2	41.6	16.834	128.25	78.75	Prehypertension	80.75	NA	NA	NA	NA	C	5	No	NA	C	5	B_D	A	D
THA0078JZ_psoil	GCGTACGGGTGA	TATGGTAATTGTGTGYCAGCMGCCGCGGTAA	8	D06	515rcbc_JedArch_713	AATGATACGGCGACCACCGAGATCTACACGCTGCGTACGGGTGATATGGTAATTGTGTGYCAGCMGCCGCGGTAA	AATGATACGGCGACCACCGAGATCTACACGCT	CAAGCAGAAGACGGCATACGAGATAGTCAGCCAGCCGGACTACNVGGGTWTCTAAT	CAAGCAGAAGACGGCATACGAGAT	AGTCAGCCAGCC	THA0078JZ	2.07	THA0078JZ	Psoil	Nepal	Tharu	THA	THQ	26.97	85.42	27.1272	M	57	RW	12	D	5	6	A	164.27	73.4	27.2007	113.5	78.5	Normal	83	NA	NA	NA	NA	C	5	No	NA	C	5	B	A	D
THA1056YZ_psoil	AACGTCCTGTGC	TATGGTAATTGTGTGYCAGCMGCCGCGGTAA	8	C03	515rcbc_JedArch_698	AATGATACGGCGACCACCGAGATCTACACGCTAACGTCCTGTGCTATGGTAATTGTGTGYCAGCMGCCGCGGTAA	AATGATACGGCGACCACCGAGATCTACACGCT	CAAGCAGAAGACGGCATACGAGATAGTCAGCCAGCCGGACTACNVGGGTWTCTAAT	CAAGCAGAAGACGGCATACGAGAT	AGTCAGCCAGCC	THA1056YZ	31.7	THA1056YZ	Psoil	Nepal	Tharu	THA	THQ	26.97	85.42	27.1272	F	35	I	4	D	4	2	A	148.7	41.5	18.7684	103.75	75.5	Normal	64.75	NA	NA	NA	NA	C	5	No	NA	C	5	D_Biogas	C	D
THA1057JZ_psoil	ACGCTCCCATCG	TATGGTAATTGTGTGYCAGCMGCCGCGGTAA	8	D04	515rcbc_JedArch_711	AATGATACGGCGACCACCGAGATCTACACGCTACGCTCCCATCGTATGGTAATTGTGTGYCAGCMGCCGCGGTAA	AATGATACGGCGACCACCGAGATCTACACGCT	CAAGCAGAAGACGGCATACGAGATAGTCAGCCAGCCGGACTACNVGGGTWTCTAAT	CAAGCAGAAGACGGCATACGAGAT	AGTCAGCCAGCC	THA1057JZ	20	THA1057JZ	Psoil	Nepal	Tharu	THA	THQ	26.97	85.42	27.1272	F	32	RW	12	D	8	2	A	152.63	56.2	24.1244	94.75	66.75	Normal	72.25	NA	NA	NA	NA	C	5	No	NA	C	5	B_D	A	C
THA1060YZ_psoil	GTCTATACATAT	TATGGTAATTGTGTGYCAGCMGCCGCGGTAA	8	G03	515rcbc_JedArch_746	AATGATACGGCGACCACCGAGATCTACACGCTGTCTATACATATTATGGTAATTGTGTGYCAGCMGCCGCGGTAA	AATGATACGGCGACCACCGAGATCTACACGCT	CAAGCAGAAGACGGCATACGAGATAGTCAGCCAGCCGGACTACNVGGGTWTCTAAT	CAAGCAGAAGACGGCATACGAGAT	AGTCAGCCAGCC	THA1060YZ	12.7	THA1060YZ	Psoil	Nepal	Tharu	THA	THQ	26.97	85.42	27.1272	F	50	I	0	D	4	2	A	158.2	43.8	17.5009	135.4	79.2	Prehypertension	66.4	NA	NA	NA	NA	C	5	No	NA	C	5	D	A	C
THA1063YZ_psoil	TATAATCCGAGG	TATGGTAATTGTGTGYCAGCMGCCGCGGTAA	8	F06	515rcbc_JedArch_737	AATGATACGGCGACCACCGAGATCTACACGCTTATAATCCGAGGTATGGTAATTGTGTGYCAGCMGCCGCGGTAA	AATGATACGGCGACCACCGAGATCTACACGCT	CAAGCAGAAGACGGCATACGAGATAGTCAGCCAGCCGGACTACNVGGGTWTCTAAT	CAAGCAGAAGACGGCATACGAGAT	AGTCAGCCAGCC	THA1063YZ	2.15	THA1063YZ	Psoil	Nepal	Tharu	THA	THQ	26.97	85.42	27.1272	F	50	I	0	D	4	3	A	156.7	47.8	19.4666	116.75	78.25	Normal	67.5	NA	NA	NA	NA	C	5	No	NA	C	5	D	A	C
THA1064JZ_psoil	TGAGCGCACGCG	TATGGTAATTGTGTGYCAGCMGCCGCGGTAA	8	A04	515rcbc_JedArch_675	AATGATACGGCGACCACCGAGATCTACACGCTTGAGCGCACGCGTATGGTAATTGTGTGYCAGCMGCCGCGGTAA	AATGATACGGCGACCACCGAGATCTACACGCT	CAAGCAGAAGACGGCATACGAGATAGTCAGCCAGCCGGACTACNVGGGTWTCTAAT	CAAGCAGAAGACGGCATACGAGAT	AGTCAGCCAGCC	THA1064JZ	47.4	THA1064JZ	Psoil	Nepal	Tharu	THA	THQ	26.97	85.42	27.1272	F	50	I	0	D	3	4	A	154.47	65.1	27.283	139	89	Prehypertension	73.6667	NA	NA	NA	NA	C	5	No	NA	C	5	B_D	A	D
THA1066YZ_psoil	TAAGCGTCTCGA	TATGGTAATTGTGTGYCAGCMGCCGCGGTAA	8	C04	515rcbc_JedArch_699	AATGATACGGCGACCACCGAGATCTACACGCTTAAGCGTCTCGATATGGTAATTGTGTGYCAGCMGCCGCGGTAA	AATGATACGGCGACCACCGAGATCTACACGCT	CAAGCAGAAGACGGCATACGAGATAGTCAGCCAGCCGGACTACNVGGGTWTCTAAT	CAAGCAGAAGACGGCATACGAGAT	AGTCAGCCAGCC	THA1066YZ	25.9	THA1066YZ	Psoil	Nepal	Tharu	THA	THQ	26.97	85.42	27.1272	F	61	I	2	E	8	1	A	150.23	49.9	22.1099	102.75	64.5	Normal	92.75	NA	NA	NA	NA	C	5	No	NA	C	5	D_E_Biogas	A	D
THA1067YZ_psoil	AGAGCTCCTCTG	TATGGTAATTGTGTGYCAGCMGCCGCGGTAA	8	D05	515rcbc_JedArch_712	AATGATACGGCGACCACCGAGATCTACACGCTAGAGCTCCTCTGTATGGTAATTGTGTGYCAGCMGCCGCGGTAA	AATGATACGGCGACCACCGAGATCTACACGCT	CAAGCAGAAGACGGCATACGAGATAGTCAGCCAGCCGGACTACNVGGGTWTCTAAT	CAAGCAGAAGACGGCATACGAGAT	AGTCAGCCAGCC	THA1067YZ	10.6	THA1067YZ	Psoil	Nepal	Tharu	THA	THQ	26.97	85.42	27.1272	F	50	I	0	D	9	4	A	144.97	42.3	20.1272	106.25	63.25	Normal	70.5	NA	NA	NA	NA	C	5	No	NA	C	5	D_Biogas	A	D
THA1069YZ_psoil	AGACAAGCTTCC	TATGGTAATTGTGTGYCAGCMGCCGCGGTAA	8	F05	515rcbc_JedArch_736	AATGATACGGCGACCACCGAGATCTACACGCTAGACAAGCTTCCTATGGTAATTGTGTGYCAGCMGCCGCGGTAA	AATGATACGGCGACCACCGAGATCTACACGCT	CAAGCAGAAGACGGCATACGAGATAGTCAGCCAGCCGGACTACNVGGGTWTCTAAT	CAAGCAGAAGACGGCATACGAGAT	AGTCAGCCAGCC	THA1069YZ	12.1	THA1069YZ	Psoil	Nepal	Tharu	THA	THQ	26.97	85.42	27.1272	F	63	I	0	D	7	5	A	159.17	39.6	15.6305	99.5	52.75	Normal	79.25	NA	NA	NA	NA	C	5	No	NA	C	5	D_Biogas	A	D
THA1070JZ_psoil	CTCAGGAGACTT	TATGGTAATTGTGTGYCAGCMGCCGCGGTAA	8	G04	515rcbc_JedArch_747	AATGATACGGCGACCACCGAGATCTACACGCTCTCAGGAGACTTTATGGTAATTGTGTGYCAGCMGCCGCGGTAA	AATGATACGGCGACCACCGAGATCTACACGCT	CAAGCAGAAGACGGCATACGAGATAGTCAGCCAGCCGGACTACNVGGGTWTCTAAT	CAAGCAGAAGACGGCATACGAGAT	AGTCAGCCAGCC	THA1070JZ	26.2	THA1070JZ	Psoil	Nepal	Tharu	THA	THQ	26.97	85.42	27.1272	F	40	I	0	D	3	1	A	146.8	55.9	25.9394	131.5	100.75	HTS2	105	NA	NA	NA	NA	C	5	No	NA	C	5	D	A	C
THA1073YZ_psoil	CATGAGACTGTA	TATGGTAATTGTGTGYCAGCMGCCGCGGTAA	8	A05	515rcbc_JedArch_676	AATGATACGGCGACCACCGAGATCTACACGCTCATGAGACTGTATATGGTAATTGTGTGYCAGCMGCCGCGGTAA	AATGATACGGCGACCACCGAGATCTACACGCT	CAAGCAGAAGACGGCATACGAGATAGTCAGCCAGCCGGACTACNVGGGTWTCTAAT	CAAGCAGAAGACGGCATACGAGAT	AGTCAGCCAGCC	THA1073YZ	29.1	THA1073YZ	Psoil	Nepal	Tharu	THA	THQ	26.97	85.42	27.1272	F	29	RW	10	D	7	2	A	153.97	49.5	20.8801	103.25	73.75	Normal	89.5	NA	NA	NA	NA	C	5	No	NA	C	5	D	A	C
THA1074JZ_psoil	CCAGGGACTTCT	TATGGTAATTGTGTGYCAGCMGCCGCGGTAA	8	B05	515rcbc_JedArch_688	AATGATACGGCGACCACCGAGATCTACACGCTCCAGGGACTTCTTATGGTAATTGTGTGYCAGCMGCCGCGGTAA	AATGATACGGCGACCACCGAGATCTACACGCT	CAAGCAGAAGACGGCATACGAGATAGTCAGCCAGCCGGACTACNVGGGTWTCTAAT	CAAGCAGAAGACGGCATACGAGAT	AGTCAGCCAGCC	THA1074JZ	19.7	THA1074JZ	Psoil	Nepal	Tharu	THA	THQ	26.97	85.42	27.1272	F	40	RW	0	D	5	3	A	153.67	58.5	24.7729	115.333	73.6667	Normal	73.3333	NA	NA	NA	NA	C	5	No	NA	C	5	D	A	C
THA1075YZ_psoil	GAGGTATTCTGA	TATGGTAATTGTGTGYCAGCMGCCGCGGTAA	8	C05	515rcbc_JedArch_700	AATGATACGGCGACCACCGAGATCTACACGCTGAGGTATTCTGATATGGTAATTGTGTGYCAGCMGCCGCGGTAA	AATGATACGGCGACCACCGAGATCTACACGCT	CAAGCAGAAGACGGCATACGAGATAGTCAGCCAGCCGGACTACNVGGGTWTCTAAT	CAAGCAGAAGACGGCATACGAGAT	AGTCAGCCAGCC	THA1075YZ	8.4	THA1075YZ	Psoil	Nepal	Tharu	THA	THQ	26.97	85.42	27.1272	F	24	RW	12	D	9	1	A	155.87	55.7	22.9261	113.75	75	Normal	94.25	NA	NA	NA	NA	C	5	No	NA	C	5	B_D	A	D
THA1076JZ_psoil	CAATATTCAATA	TATGGTAATTGTGTGYCAGCMGCCGCGGTAA	8	E07	515rcbc_JedArch_726	AATGATACGGCGACCACCGAGATCTACACGCTCAATATTCAATATATGGTAATTGTGTGYCAGCMGCCGCGGTAA	AATGATACGGCGACCACCGAGATCTACACGCT	CAAGCAGAAGACGGCATACGAGATAGTCAGCCAGCCGGACTACNVGGGTWTCTAAT	CAAGCAGAAGACGGCATACGAGAT	AGTCAGCCAGCC	THA1076JZ	44.3	THA1076JZ	Psoil	Nepal	Tharu	THA	THQ	26.97	85.42	27.1272	F	50	I	0	D	5	6	A	149.1	56.1	25.2352	167.333	85	HTS2	107.333	NA	NA	NA	NA	C	5	No	NA	C	5	B_D	A	D
EUR0012_psoil	TGGGACATATCC	TATGGTAATTGTGTGYCAGCMGCCGCGGTAA	8	A12	515rcbc_JedArch_683	AATGATACGGCGACCACCGAGATCTACACGCTTGGGACATATCCTATGGTAATTGTGTGYCAGCMGCCGCGGTAA	AATGATACGGCGACCACCGAGATCTACACGCT	CAAGCAGAAGACGGCATACGAGATAGTCAGCCAGCCGGACTACNVGGGTWTCTAAT	CAAGCAGAAGACGGCATACGAGAT	AGTCAGCCAGCC	EUR0012	NA	EUR0012	Psoil	USA	USA	NA	NA	NA	NA	NA	M	NA	RW	NA	NA	NA	NA	NA	NA	NA	NA	NA	NA	NA	NA	NA	NA	NA	NA	NA	NA	NA	NA	NA	NA	NA	NA	NA
EUR1001_psoil	TTACCACATCTA	TATGGTAATTGTGTGYCAGCMGCCGCGGTAA	8	F01	515rcbc_JedArch_732	AATGATACGGCGACCACCGAGATCTACACGCTTTACCACATCTATATGGTAATTGTGTGYCAGCMGCCGCGGTAA	AATGATACGGCGACCACCGAGATCTACACGCT	CAAGCAGAAGACGGCATACGAGATAGTCAGCCAGCCGGACTACNVGGGTWTCTAAT	CAAGCAGAAGACGGCATACGAGAT	AGTCAGCCAGCC	EUR1001	NA	EUR1001	Psoil	USA	USA	NA	NA	NA	NA	NA	F	NA	RW	NA	NA	NA	NA	NA	NA	NA	NA	NA	NA	NA	NA	NA	NA	NA	NA	NA	NA	NA	NA	NA	NA	NA	NA	NA
EUR1002_psoil	GACAATTCCGAA	TATGGTAATTGTGTGYCAGCMGCCGCGGTAA	8	F12	515rcbc_JedArch_743	AATGATACGGCGACCACCGAGATCTACACGCTGACAATTCCGAATATGGTAATTGTGTGYCAGCMGCCGCGGTAA	AATGATACGGCGACCACCGAGATCTACACGCT	CAAGCAGAAGACGGCATACGAGATAGTCAGCCAGCCGGACTACNVGGGTWTCTAAT	CAAGCAGAAGACGGCATACGAGAT	AGTCAGCCAGCC	EUR1002	NA	EUR1002	Psoil	USA	USA	NA	NA	NA	NA	NA	F	NA	RW	NA	NA	NA	NA	NA	NA	NA	NA	NA	NA	NA	NA	NA	NA	NA	NA	NA	NA	NA	NA	NA	NA	NA	NA	NA
EUR1013_psoil	CTAAATACCCTT	TATGGTAATTGTGTGYCAGCMGCCGCGGTAA	8	B12	515rcbc_JedArch_695	AATGATACGGCGACCACCGAGATCTACACGCTCTAAATACCCTTTATGGTAATTGTGTGYCAGCMGCCGCGGTAA	AATGATACGGCGACCACCGAGATCTACACGCT	CAAGCAGAAGACGGCATACGAGATAGTCAGCCAGCCGGACTACNVGGGTWTCTAAT	CAAGCAGAAGACGGCATACGAGAT	AGTCAGCCAGCC	EUR1013	NA	EUR1013	Psoil	USA	USA	NA	NA	NA	NA	NA	F	NA	RW	NA	NA	NA	NA	NA	NA	NA	NA	NA	NA	NA	NA	NA	NA	NA	NA	NA	NA	NA	NA	NA	NA	NA	NA	NA
CHE0001Z_genotek	AGCCTTCGTCGC	TATGGTAATTGTGTGYCAGCMGCCGCGGTAA	1	A01	515rcbc_JedArch_000	AATGATACGGCGACCACCGAGATCTACACGCTAGCCTTCGTCGCTATGGTAATTGTGTGYCAGCMGCCGCGGTAA	AATGATACGGCGACCACCGAGATCTACACGCT	CAAGCAGAAGACGGCATACGAGATAGTCAGCCAGCCGGACTACNVGGGTWTCTAAT	CAAGCAGAAGACGGCATACGAGAT	AGTCAGCCAGCC	CHE0001Z	NA	CHE0001Z	Qiagen	Nepal	Chepang	CHE	CDM	27.67	84.7	914.4	M	39	I	0	D	6	3	A	156.47	66.5	27.1619	130.6	101.2	HTS2	61	B	B	B	NA	A	5	No	NA	A	5	D	A	E
CHE0002SZ_genotek	CGTATAAATGCG	TATGGTAATTGTGTGYCAGCMGCCGCGGTAA	1	B01	515rcbc_JedArch_012	AATGATACGGCGACCACCGAGATCTACACGCTCGTATAAATGCGTATGGTAATTGTGTGYCAGCMGCCGCGGTAA	AATGATACGGCGACCACCGAGATCTACACGCT	CAAGCAGAAGACGGCATACGAGATAGTCAGCCAGCCGGACTACNVGGGTWTCTAAT	CAAGCAGAAGACGGCATACGAGAT	AGTCAGCCAGCC	CHE0002SZ	28.8	CHE0002SZ	Qiagen	Nepal	Chepang	CHE	CDM	27.67	84.7	914.4	M	45	RW	3	D	5	5	A	160.07	46	17.953	132.8	82.4	Prehypertension	77.6	C	C	A	NA	A	5	No	NA	A	5	D	A	B
CHE0004BZ_genotek	GTGGAGTCTCAT	TATGGTAATTGTGTGYCAGCMGCCGCGGTAA	1	D01	515rcbc_JedArch_036	AATGATACGGCGACCACCGAGATCTACACGCTGTGGAGTCTCATTATGGTAATTGTGTGYCAGCMGCCGCGGTAA	AATGATACGGCGACCACCGAGATCTACACGCT	CAAGCAGAAGACGGCATACGAGATAGTCAGCCAGCCGGACTACNVGGGTWTCTAAT	CAAGCAGAAGACGGCATACGAGAT	AGTCAGCCAGCC	CHE0004BZ	20.3	CHE0004BZ	Qiagen	Nepal	Chepang	CHE	CDM	27.67	84.7	914.4	M	62	I	0	D	11	6	A	166	54.3	19.7053	141.6	87.6	HTS1	69.4	B	A	C	NA	A	5	No	NA	D	90	D	A	B
CHE0009BZ_genotek	TCCATACCGGAA	TATGGTAATTGTGTGYCAGCMGCCGCGGTAA	1	A02	515rcbc_JedArch_001	AATGATACGGCGACCACCGAGATCTACACGCTTCCATACCGGAATATGGTAATTGTGTGYCAGCMGCCGCGGTAA	AATGATACGGCGACCACCGAGATCTACACGCT	CAAGCAGAAGACGGCATACGAGATAGTCAGCCAGCCGGACTACNVGGGTWTCTAAT	CAAGCAGAAGACGGCATACGAGAT	AGTCAGCCAGCC	CHE0009BZ	13.1	CHE0009BZ	Qiagen	Nepal	Chepang	CHE	CDM	27.67	84.7	914.4	M	42	R	8	D	6	4	A	160.23	49.6	19.3194	133	94	HTS1	105.8	B	A	NA	NA	A	5	No	NA	D	NA	D	A	B
CHE0010BZ_genotek	ATGCTGCAACAC	TATGGTAATTGTGTGYCAGCMGCCGCGGTAA	1	B02	515rcbc_JedArch_013	AATGATACGGCGACCACCGAGATCTACACGCTATGCTGCAACACTATGGTAATTGTGTGYCAGCMGCCGCGGTAA	AATGATACGGCGACCACCGAGATCTACACGCT	CAAGCAGAAGACGGCATACGAGATAGTCAGCCAGCCGGACTACNVGGGTWTCTAAT	CAAGCAGAAGACGGCATACGAGAT	AGTCAGCCAGCC	CHE0010BZ	23.8	CHE0010BZ	Qiagen	Nepal	Chepang	CHE	CDM	27.67	84.7	914.4	M	27	R	8	D	6	3	A	158.17	66.3	26.5012	116	83.8	Prehypertension	63.8	B	A	NA	NA	A	5	No	NA	A	5	D	A	C
CHE0012SZ_genotek	ACCTTACACCTT	TATGGTAATTGTGTGYCAGCMGCCGCGGTAA	1	D02	515rcbc_JedArch_037	AATGATACGGCGACCACCGAGATCTACACGCTACCTTACACCTTTATGGTAATTGTGTGYCAGCMGCCGCGGTAA	AATGATACGGCGACCACCGAGATCTACACGCT	CAAGCAGAAGACGGCATACGAGATAGTCAGCCAGCCGGACTACNVGGGTWTCTAAT	CAAGCAGAAGACGGCATACGAGAT	AGTCAGCCAGCC	CHE0012SZ	27.3	CHE0012SZ	Qiagen	Nepal	Chepang	CHE	CDM	27.68	84.69	961.034	M	36	R	3	D	7	5	A	158.9	62.8	24.8721	111.2	80.2	Prehypertension	67	B	A	NA	NA	A	5	No	NA	A	5	D	A	D
CHE0013BZ_genotek	GTAGTAGACCAT	TATGGTAATTGTGTGYCAGCMGCCGCGGTAA	1	E02	515rcbc_JedArch_049	AATGATACGGCGACCACCGAGATCTACACGCTGTAGTAGACCATTATGGTAATTGTGTGYCAGCMGCCGCGGTAA	AATGATACGGCGACCACCGAGATCTACACGCT	CAAGCAGAAGACGGCATACGAGATAGTCAGCCAGCCGGACTACNVGGGTWTCTAAT	CAAGCAGAAGACGGCATACGAGAT	AGTCAGCCAGCC	CHE0013BZ	27	CHE0013BZ	Qiagen	Nepal	Chepang	CHE	CDM	27.68	84.69	961.034	M	38	R	5	D	5	3	A	157.87	52.9	21.2254	127.6	91.8	HTS1	73.4	B	A	NA	NA	A	5	No	NA	A	5	D	A	B
CHE0014TZ_genotek	CCGGACAAGAAG	TATGGTAATTGTGTGYCAGCMGCCGCGGTAA	1	F02	515rcbc_JedArch_061	AATGATACGGCGACCACCGAGATCTACACGCTCCGGACAAGAAGTATGGTAATTGTGTGYCAGCMGCCGCGGTAA	AATGATACGGCGACCACCGAGATCTACACGCT	CAAGCAGAAGACGGCATACGAGATAGTCAGCCAGCCGGACTACNVGGGTWTCTAAT	CAAGCAGAAGACGGCATACGAGAT	AGTCAGCCAGCC	CHE0014TZ	23.8	CHE0014TZ	Qiagen	Nepal	Chepang	CHE	CDM	27.68	84.69	961.034	M	24	RW	10	D	6	1	A	149.73	47.6	21.2319	111.4	83.4	Prehypertension	67.2	B	A	NA	NA	A	5	No	NA	A	5	D	A	C
CHE1003TZ_genotek	TGACTAATGGCC	TATGGTAATTGTGTGYCAGCMGCCGCGGTAA	1	C01	515rcbc_JedArch_024	AATGATACGGCGACCACCGAGATCTACACGCTTGACTAATGGCCTATGGTAATTGTGTGYCAGCMGCCGCGGTAA	AATGATACGGCGACCACCGAGATCTACACGCT	CAAGCAGAAGACGGCATACGAGATAGTCAGCCAGCCGGACTACNVGGGTWTCTAAT	CAAGCAGAAGACGGCATACGAGAT	AGTCAGCCAGCC	CHE1003TZ	21.6	CHE1003TZ	Qiagen	Nepal	Chepang	CHE	CDM	27.67	84.7	914.4	F	40	I	0	D	7	5	A	142.7	37.2	18.2682	122	82.4	Prehypertension	58.8	B	A	NA	NA	A	5	No	NA	A	5	D	A	B
CHE1006Z_genotek	TGTGCACGCCAT	TATGGTAATTGTGTGYCAGCMGCCGCGGTAA	1	F01	515rcbc_JedArch_060	AATGATACGGCGACCACCGAGATCTACACGCTTGTGCACGCCATTATGGTAATTGTGTGYCAGCMGCCGCGGTAA	AATGATACGGCGACCACCGAGATCTACACGCT	CAAGCAGAAGACGGCATACGAGATAGTCAGCCAGCCGGACTACNVGGGTWTCTAAT	CAAGCAGAAGACGGCATACGAGAT	AGTCAGCCAGCC	CHE1006Z	5.14	CHE1006Z	Qiagen	Nepal	Chepang	CHE	CDM	27.67	84.7	914.4	F	30	I	0	D	9	7	A	142.3	43.1	21.2847	105.8	80.6	Prehypertension	92.4	B	A	NA	NA	A	15	No	NA	A	15	D	A	E
CHE1007SZ_genotek	GGTGAGCAAGCA	TATGGTAATTGTGTGYCAGCMGCCGCGGTAA	1	G01	515rcbc_JedArch_072	AATGATACGGCGACCACCGAGATCTACACGCTGGTGAGCAAGCATATGGTAATTGTGTGYCAGCMGCCGCGGTAA	AATGATACGGCGACCACCGAGATCTACACGCT	CAAGCAGAAGACGGCATACGAGATAGTCAGCCAGCCGGACTACNVGGGTWTCTAAT	CAAGCAGAAGACGGCATACGAGAT	AGTCAGCCAGCC	CHE1007SZ	3.99	CHE1007SZ	Qiagen	Nepal	Chepang	CHE	CDM	27.67	84.7	914.4	F	19	RW	0	D	6	1	A	147.7	36.4	16.6855	94.6	69.4	Normal	85.2	B	A	NA	NA	A	5	No	NA	A	5	D	A	C
CHE1008TZ_genotek	CTATGTATTAGT	TATGGTAATTGTGTGYCAGCMGCCGCGGTAA	1	H01	515rcbc_JedArch_084	AATGATACGGCGACCACCGAGATCTACACGCTCTATGTATTAGTTATGGTAATTGTGTGYCAGCMGCCGCGGTAA	AATGATACGGCGACCACCGAGATCTACACGCT	CAAGCAGAAGACGGCATACGAGATAGTCAGCCAGCCGGACTACNVGGGTWTCTAAT	CAAGCAGAAGACGGCATACGAGAT	AGTCAGCCAGCC	CHE1008TZ	48.8	CHE1008TZ	Qiagen	Nepal	Chepang	CHE	CDM	27.67	84.7	914.4	F	45	I	0	D	5	3	A	144.67	47.2	22.552	130.2	84.2	Prehypertension	61.4	B	C	NA	NA	A	15	No	NA	A	5	D	A	C
CHE1011TZ_genotek	CGGGACACCCGA	TATGGTAATTGTGTGYCAGCMGCCGCGGTAA	1	C02	515rcbc_JedArch_025	AATGATACGGCGACCACCGAGATCTACACGCTCGGGACACCCGATATGGTAATTGTGTGYCAGCMGCCGCGGTAA	AATGATACGGCGACCACCGAGATCTACACGCT	CAAGCAGAAGACGGCATACGAGATAGTCAGCCAGCCGGACTACNVGGGTWTCTAAT	CAAGCAGAAGACGGCATACGAGAT	AGTCAGCCAGCC	CHE1011TZ	48.4	CHE1011TZ	Qiagen	Nepal	Chepang	CHE	CDM	27.67	84.7	914.4	F	26	I	0	D	5	3	A	149.5	48.6	21.7447	113.4	77.8	Normal	75.4	B	C	NA	NA	A	5	No	NA	A	5	D	A	C
CHE1020TZ_genotek	TAAATATACCCT	TATGGTAATTGTGTGYCAGCMGCCGCGGTAA	1	G02	515rcbc_JedArch_073	AATGATACGGCGACCACCGAGATCTACACGCTTAAATATACCCTTATGGTAATTGTGTGYCAGCMGCCGCGGTAA	AATGATACGGCGACCACCGAGATCTACACGCT	CAAGCAGAAGACGGCATACGAGATAGTCAGCCAGCCGGACTACNVGGGTWTCTAAT	CAAGCAGAAGACGGCATACGAGAT	AGTCAGCCAGCC	CHE1020TZ	NA	CHE1020TZ	Qiagen	Nepal	Chepang	CHE	CDM	27.67	84.7	921.106	F	31	R	3	D	8	5	A	147.6	48.6	22.3081	113	80	Prehypertension	58	B	A	NA	NA	A	5	No	NA	A	5	D	A	B
CHE1022Z_genotek	ACTCCCGTGTGA	TATGGTAATTGTGTGYCAGCMGCCGCGGTAA	1	H02	515rcbc_JedArch_085	AATGATACGGCGACCACCGAGATCTACACGCTACTCCCGTGTGATATGGTAATTGTGTGYCAGCMGCCGCGGTAA	AATGATACGGCGACCACCGAGATCTACACGCT	CAAGCAGAAGACGGCATACGAGATAGTCAGCCAGCCGGACTACNVGGGTWTCTAAT	CAAGCAGAAGACGGCATACGAGAT	AGTCAGCCAGCC	CHE1022Z	5.48	CHE1022Z	Qiagen	Nepal	Chepang	CHE	CDM	27.67	84.7	921.106	F	20	RW	10	D	11	0	A	151.77	48.8	21.186	100.2	68.4	Normal	87	B	B	NA	NA	A	5	No	NA	A	5	D	A	D
CHE1026SZ_genotek	AGCCCTGCTACA	TATGGTAATTGTGTGYCAGCMGCCGCGGTAA	1	A03	515rcbc_JedArch_002	AATGATACGGCGACCACCGAGATCTACACGCTAGCCCTGCTACATATGGTAATTGTGTGYCAGCMGCCGCGGTAA	AATGATACGGCGACCACCGAGATCTACACGCT	CAAGCAGAAGACGGCATACGAGATAGTCAGCCAGCCGGACTACNVGGGTWTCTAAT	CAAGCAGAAGACGGCATACGAGAT	AGTCAGCCAGCC	CHE1026SZ	29.2	CHE1026SZ	Qiagen	Nepal	Chepang	CHE	CDM	27.67	84.7	921.106	F	32	R	5	D	7	3	A	147.83	45	20.5915	139.4	104.8	HTS2	90	B	A	NA	NA	A	5	No	NA	A	5	D	A	D
CTRL2_genotek	TATTGCAGCAGC	TATGGTAATTGTGTGYCAGCMGCCGCGGTAA	1	D12	515rcbc_JedArch_047	AATGATACGGCGACCACCGAGATCTACACGCTTATTGCAGCAGCTATGGTAATTGTGTGYCAGCMGCCGCGGTAA	AATGATACGGCGACCACCGAGATCTACACGCT	CAAGCAGAAGACGGCATACGAGATAGTCAGCCAGCCGGACTACNVGGGTWTCTAAT	CAAGCAGAAGACGGCATACGAGAT	AGTCAGCCAGCC	CTRL2	NA	CTRL2	Qiagen	Control	NA	NA	NA	NA	NA	NA	NA	NA	NA	NA	NA	NA	NA	NA	NA	NA	NA	NA	NA	NA	NA	NA	NA	NA	NA	NA	NA	NA	NA	NA	NA	NA	NA	NA
None_genotek1	CACGCAGTCTAC	TATGGTAATTGTGTGYCAGCMGCCGCGGTAA	1	E12	515rcbc_JedArch_059	AATGATACGGCGACCACCGAGATCTACACGCTCACGCAGTCTACTATGGTAATTGTGTGYCAGCMGCCGCGGTAA	AATGATACGGCGACCACCGAGATCTACACGCT	CAAGCAGAAGACGGCATACGAGATAGTCAGCCAGCCGGACTACNVGGGTWTCTAAT	CAAGCAGAAGACGGCATACGAGAT	AGTCAGCCAGCC	None	NA	None1	Qiagen	Control	NA	NA	NA	NA	NA	NA	NA	NA	NA	NA	NA	NA	NA	NA	NA	NA	NA	NA	NA	NA	NA	NA	NA	NA	NA	NA	NA	NA	NA	NA	NA	NA	NA	NA
None_genotek2	AGAGCCAAGAGC	TATGGTAATTGTGTGYCAGCMGCCGCGGTAA	1	F12	515rcbc_JedArch_071	AATGATACGGCGACCACCGAGATCTACACGCTAGAGCCAAGAGCTATGGTAATTGTGTGYCAGCMGCCGCGGTAA	AATGATACGGCGACCACCGAGATCTACACGCT	CAAGCAGAAGACGGCATACGAGATAGTCAGCCAGCCGGACTACNVGGGTWTCTAAT	CAAGCAGAAGACGGCATACGAGAT	AGTCAGCCAGCC	None	NA	None2	Qiagen	Control	NA	NA	NA	NA	NA	NA	NA	NA	NA	NA	NA	NA	NA	NA	NA	NA	NA	NA	NA	NA	NA	NA	NA	NA	NA	NA	NA	NA	NA	NA	NA	NA	NA	NA
None_genotek3	TGCACAGTCGCT	TATGGTAATTGTGTGYCAGCMGCCGCGGTAA	1	G05	515rcbc_JedArch_076	AATGATACGGCGACCACCGAGATCTACACGCTTGCACAGTCGCTTATGGTAATTGTGTGYCAGCMGCCGCGGTAA	AATGATACGGCGACCACCGAGATCTACACGCT	CAAGCAGAAGACGGCATACGAGATAGTCAGCCAGCCGGACTACNVGGGTWTCTAAT	CAAGCAGAAGACGGCATACGAGAT	AGTCAGCCAGCC	None	NA	None3	Qiagen	Control	NA	NA	NA	NA	NA	NA	NA	NA	NA	NA	NA	NA	NA	NA	NA	NA	NA	NA	NA	NA	NA	NA	NA	NA	NA	NA	NA	NA	NA	NA	NA	NA	NA	NA
None_genotek4	TGTCAAAGTGAC	TATGGTAATTGTGTGYCAGCMGCCGCGGTAA	1	G12	515rcbc_JedArch_083	AATGATACGGCGACCACCGAGATCTACACGCTTGTCAAAGTGACTATGGTAATTGTGTGYCAGCMGCCGCGGTAA	AATGATACGGCGACCACCGAGATCTACACGCT	CAAGCAGAAGACGGCATACGAGATAGTCAGCCAGCCGGACTACNVGGGTWTCTAAT	CAAGCAGAAGACGGCATACGAGAT	AGTCAGCCAGCC	None	NA	None4	Qiagen	Control	NA	NA	NA	NA	NA	NA	NA	NA	NA	NA	NA	NA	NA	NA	NA	NA	NA	NA	NA	NA	NA	NA	NA	NA	NA	NA	NA	NA	NA	NA	NA	NA	NA	NA
None_genotek5	ACTCTTACTTAG	TATGGTAATTGTGTGYCAGCMGCCGCGGTAA	1	H12	515rcbc_JedArch_095	AATGATACGGCGACCACCGAGATCTACACGCTACTCTTACTTAGTATGGTAATTGTGTGYCAGCMGCCGCGGTAA	AATGATACGGCGACCACCGAGATCTACACGCT	CAAGCAGAAGACGGCATACGAGATAGTCAGCCAGCCGGACTACNVGGGTWTCTAAT	CAAGCAGAAGACGGCATACGAGAT	AGTCAGCCAGCC	None	NA	None5	Qiagen	Control	NA	NA	NA	NA	NA	NA	NA	NA	NA	NA	NA	NA	NA	NA	NA	NA	NA	NA	NA	NA	NA	NA	NA	NA	NA	NA	NA	NA	NA	NA	NA	NA	NA	NA
NEW0035A_genotek	GCCTATGAGATC	TATGGTAATTGTGTGYCAGCMGCCGCGGTAA	1	B09	515rcbc_JedArch_020	AATGATACGGCGACCACCGAGATCTACACGCTGCCTATGAGATCTATGGTAATTGTGTGYCAGCMGCCGCGGTAA	AATGATACGGCGACCACCGAGATCTACACGCT	CAAGCAGAAGACGGCATACGAGATAGTCAGCCAGCCGGACTACNVGGGTWTCTAAT	CAAGCAGAAGACGGCATACGAGAT	AGTCAGCCAGCC	NEW0035A	NA	NEW0035A	Qiagen	Nepal	Newar	NEW	NEW	27.61	85.32	1407.87	M	36	RW	4	D	3	1	C	172.73	80.1	26.8471	113.5	69.75	Normal	92.25	B	B	C	A	A	5	No	NA	A	5	B	A	D
NEW0036A_genotek	AATGCGCGTATA	TATGGTAATTGTGTGYCAGCMGCCGCGGTAA	1	C09	515rcbc_JedArch_032	AATGATACGGCGACCACCGAGATCTACACGCTAATGCGCGTATATATGGTAATTGTGTGYCAGCMGCCGCGGTAA	AATGATACGGCGACCACCGAGATCTACACGCT	CAAGCAGAAGACGGCATACGAGATAGTCAGCCAGCCGGACTACNVGGGTWTCTAAT	CAAGCAGAAGACGGCATACGAGAT	AGTCAGCCAGCC	NEW0036A	65.1	NEW0036A	Qiagen	Nepal	Newar	NEW	NEW	27.61	85.32	1407.87	M	54	RW	12	D	8	3	C	157.1	52.9	21.434	162	117.25	HTS2	73.25	B	C	A	C	A	5	Yes	C	A	5	D	B	D
NEW0037Y_genotek	TGAGACCCTACA	TATGGTAATTGTGTGYCAGCMGCCGCGGTAA	1	E09	515rcbc_JedArch_056	AATGATACGGCGACCACCGAGATCTACACGCTTGAGACCCTACATATGGTAATTGTGTGYCAGCMGCCGCGGTAA	AATGATACGGCGACCACCGAGATCTACACGCT	CAAGCAGAAGACGGCATACGAGATAGTCAGCCAGCCGGACTACNVGGGTWTCTAAT	CAAGCAGAAGACGGCATACGAGAT	AGTCAGCCAGCC	NEW0037Y	50.9	NEW0037Y	Qiagen	Nepal	Newar	NEW	NEW	27.61	85.32	1407.87	M	35	RW	12	D	5	1	C	162.5	60.7	22.987	114.75	80	Prehypertension	81.75	B	B	B	C	A	5	Yes	A	A	5	A_B	A	D
NEW0039Y_genotek	CTTATTAAACGT	TATGGTAATTGTGTGYCAGCMGCCGCGGTAA	1	G09	515rcbc_JedArch_080	AATGATACGGCGACCACCGAGATCTACACGCTCTTATTAAACGTTATGGTAATTGTGTGYCAGCMGCCGCGGTAA	AATGATACGGCGACCACCGAGATCTACACGCT	CAAGCAGAAGACGGCATACGAGATAGTCAGCCAGCCGGACTACNVGGGTWTCTAAT	CAAGCAGAAGACGGCATACGAGAT	AGTCAGCCAGCC	NEW0039Y	52.7	NEW0039Y	Qiagen	Nepal	Newar	NEW	NEW	27.61	85.32	1407.87	M	41	RW	12	D	5	1	C	160.43	55.5	21.5636	132.25	90.75	HTS1	81.5	B	C	A	A	A	10	Yes	C	A	10	A_B_D	A	D
NEW0040Y_genotek	GAACCAGTACTC	TATGGTAATTGTGTGYCAGCMGCCGCGGTAA	1	H09	515rcbc_JedArch_092	AATGATACGGCGACCACCGAGATCTACACGCTGAACCAGTACTCTATGGTAATTGTGTGYCAGCMGCCGCGGTAA	AATGATACGGCGACCACCGAGATCTACACGCT	CAAGCAGAAGACGGCATACGAGATAGTCAGCCAGCCGGACTACNVGGGTWTCTAAT	CAAGCAGAAGACGGCATACGAGAT	AGTCAGCCAGCC	NEW0040Y	65.5	NEW0040Y	Qiagen	Nepal	Newar	NEW	NEW	27.61	85.32	1407.87	M	44	R	3	D	10	2	C	163.53	68.2	25.5029	125.5	86.25	Prehypertension	87.5	A	B	A	C	A	5	Yes	C	A	5	B_D	A	D
NEW0041A_genotek	AATCTTGCGCCG	TATGGTAATTGTGTGYCAGCMGCCGCGGTAA	1	D09	515rcbc_JedArch_044	AATGATACGGCGACCACCGAGATCTACACGCTAATCTTGCGCCGTATGGTAATTGTGTGYCAGCMGCCGCGGTAA	AATGATACGGCGACCACCGAGATCTACACGCT	CAAGCAGAAGACGGCATACGAGATAGTCAGCCAGCCGGACTACNVGGGTWTCTAAT	CAAGCAGAAGACGGCATACGAGAT	AGTCAGCCAGCC	NEW0041A	17.2	NEW0041A	Qiagen	Nepal	Newar	NEW	NEW	27.61	85.32	1407.87	M	43	RW	10	D	5	1	C	162	60.7	23.1291	130	85.6	Prehypertension	68.4	B	B	A	B	A	5	Yes	C	A	5	D	A	D
NEW0042Y_genotek	GCCTCTACGTCG	TATGGTAATTGTGTGYCAGCMGCCGCGGTAA	1	A10	515rcbc_JedArch_009	AATGATACGGCGACCACCGAGATCTACACGCTGCCTCTACGTCGTATGGTAATTGTGTGYCAGCMGCCGCGGTAA	AATGATACGGCGACCACCGAGATCTACACGCT	CAAGCAGAAGACGGCATACGAGATAGTCAGCCAGCCGGACTACNVGGGTWTCTAAT	CAAGCAGAAGACGGCATACGAGAT	AGTCAGCCAGCC	NEW0042Y	4.8	NEW0042Y	Qiagen	Nepal	Newar	NEW	NEW	27.61	85.32	1407.87	M	75	RW	0	D	6	3	C	164.5	77	28.455	162.4	102.8	HTS2	55.8	B	B	B	A	A	5	No	NA	A	5	B	A	D
NEW1038Y_genotek	TTACACAAAGGC	TATGGTAATTGTGTGYCAGCMGCCGCGGTAA	1	F09	515rcbc_JedArch_068	AATGATACGGCGACCACCGAGATCTACACGCTTTACACAAAGGCTATGGTAATTGTGTGYCAGCMGCCGCGGTAA	AATGATACGGCGACCACCGAGATCTACACGCT	CAAGCAGAAGACGGCATACGAGATAGTCAGCCAGCCGGACTACNVGGGTWTCTAAT	CAAGCAGAAGACGGCATACGAGAT	AGTCAGCCAGCC	NEW1038Y	NA	NEW1038Y	Qiagen	Nepal	Newar	NEW	NEW	27.61	85.32	1407.87	F	34	RW	11	D	4	2	C	152.47	50.6	21.7662	112.4	84.2	Prehypertension	83.8	B	C	A	C	A	5	Yes	C	A	5	B	A	D
NEW010_genotek	AATAACTAGGGT	TATGGTAATTGTGTGYCAGCMGCCGCGGTAA	1	D11	515rcbc_JedArch_046	AATGATACGGCGACCACCGAGATCTACACGCTAATAACTAGGGTTATGGTAATTGTGTGYCAGCMGCCGCGGTAA	AATGATACGGCGACCACCGAGATCTACACGCT	CAAGCAGAAGACGGCATACGAGATAGTCAGCCAGCCGGACTACNVGGGTWTCTAAT	CAAGCAGAAGACGGCATACGAGAT	AGTCAGCCAGCC	NEW010	NA	NEW0101	Qiagen	USA	Newar_USA	NEW	NEW	NA	NA	NA	M	39	RW	16	D	3	1	C	NA	NA	NA	NA	NA	NA	NA	NA	NA	NA	NA	A	5	No	None	A	5	A	A	A
NEW0104_genotek	CGCACCCATACA	TATGGTAATTGTGTGYCAGCMGCCGCGGTAA	1	H10	515rcbc_JedArch_093	AATGATACGGCGACCACCGAGATCTACACGCTCGCACCCATACATATGGTAATTGTGTGYCAGCMGCCGCGGTAA	AATGATACGGCGACCACCGAGATCTACACGCT	CAAGCAGAAGACGGCATACGAGATAGTCAGCCAGCCGGACTACNVGGGTWTCTAAT	CAAGCAGAAGACGGCATACGAGAT	AGTCAGCCAGCC	NEW0104	NA	NEW0104	Qiagen	USA	Newar_USA	NEW	NEW	NA	NA	NA	M	48	RW	16	D	4	2	C	162.56	195.2	73.8673	190.25	109.25	HTS2	74.25	B	B	B	B	A	5	No	None	A	5	B	A	A
NEW0105_genotek	GCTCGAAGATTC	TATGGTAATTGTGTGYCAGCMGCCGCGGTAA	1	G10	515rcbc_JedArch_081	AATGATACGGCGACCACCGAGATCTACACGCTGCTCGAAGATTCTATGGTAATTGTGTGYCAGCMGCCGCGGTAA	AATGATACGGCGACCACCGAGATCTACACGCT	CAAGCAGAAGACGGCATACGAGATAGTCAGCCAGCCGGACTACNVGGGTWTCTAAT	CAAGCAGAAGACGGCATACGAGAT	AGTCAGCCAGCC	NEW0105	NA	NEW0105	Qiagen	USA	Newar_USA	NEW	NEW	NA	NA	NA	M	29	RW	20	A	1	0	C	177.8	175.6	55.547	107.75	53	Normal	65.75	B	A	A	B	A	5	No	None	A	5	A	A	A
NEW0107_genotek	ACTTGGTGTAAG	TATGGTAATTGTGTGYCAGCMGCCGCGGTAA	1	E10	515rcbc_JedArch_057	AATGATACGGCGACCACCGAGATCTACACGCTACTTGGTGTAAGTATGGTAATTGTGTGYCAGCMGCCGCGGTAA	AATGATACGGCGACCACCGAGATCTACACGCT	CAAGCAGAAGACGGCATACGAGATAGTCAGCCAGCCGGACTACNVGGGTWTCTAAT	CAAGCAGAAGACGGCATACGAGAT	AGTCAGCCAGCC	NEW0107	NA	NEW0107	Qiagen	USA	Newar_USA	NEW	NEW	NA	NA	NA	M	42	RW	12	D	4	2	C	170.18	134.6	46.4759	135.333	96.3333	HTS1	73	B	A	A	B	G	5	No	None	A	5	A	A	A
NEW0109_genotek	CTTGATTCTTGA	TATGGTAATTGTGTGYCAGCMGCCGCGGTAA	1	C10	515rcbc_JedArch_033	AATGATACGGCGACCACCGAGATCTACACGCTCTTGATTCTTGATATGGTAATTGTGTGYCAGCMGCCGCGGTAA	AATGATACGGCGACCACCGAGATCTACACGCT	CAAGCAGAAGACGGCATACGAGATAGTCAGCCAGCCGGACTACNVGGGTWTCTAAT	CAAGCAGAAGACGGCATACGAGAT	AGTCAGCCAGCC	NEW0109	NA	NEW0109	Qiagen	USA	Newar_USA	NEW	NEW	NA	NA	NA	M	45	RW	16	D	3	1	C	NA	NA	NA	NA	NA	NA	NA	NA	NA	NA	NA	G	5	No	None	A	5	B	A	A
NEW1102_genotek	CACGTTTATTCC	TATGGTAATTGTGTGYCAGCMGCCGCGGTAA	1	B11	515rcbc_JedArch_022	AATGATACGGCGACCACCGAGATCTACACGCTCACGTTTATTCCTATGGTAATTGTGTGYCAGCMGCCGCGGTAA	AATGATACGGCGACCACCGAGATCTACACGCT	CAAGCAGAAGACGGCATACGAGATAGTCAGCCAGCCGGACTACNVGGGTWTCTAAT	CAAGCAGAAGACGGCATACGAGAT	AGTCAGCCAGCC	NEW1102	NA	NEW1102	Qiagen	USA	Newar_USA	NEW	NEW	NA	NA	NA	F	44	RW	10	D	4	2	C	166.37	207.8	75.075	119	80.6667	Prehypertension	66	B	A	A	B	A	5	No	None	A	5	B	A	A
NEW1103_genotek	ACTACTGAGGAT	TATGGTAATTGTGTGYCAGCMGCCGCGGTAA	1	A11	515rcbc_JedArch_010	AATGATACGGCGACCACCGAGATCTACACGCTACTACTGAGGATTATGGTAATTGTGTGYCAGCMGCCGCGGTAA	AATGATACGGCGACCACCGAGATCTACACGCT	CAAGCAGAAGACGGCATACGAGATAGTCAGCCAGCCGGACTACNVGGGTWTCTAAT	CAAGCAGAAGACGGCATACGAGAT	AGTCAGCCAGCC	NEW1103	NA	NEW1103	Qiagen	USA	Newar_USA	NEW	NEW	NA	NA	NA	F	33	RW	20	A	3	0	C	161.29	113.2	43.5143	106	68.3333	Normal	87.3333	B	A	A	B	G	5	No	None	A	5	A_B	A	A
NEW1106_genotek	ACGACGCATTTG	TATGGTAATTGTGTGYCAGCMGCCGCGGTAA	1	F10	515rcbc_JedArch_069	AATGATACGGCGACCACCGAGATCTACACGCTACGACGCATTTGTATGGTAATTGTGTGYCAGCMGCCGCGGTAA	AATGATACGGCGACCACCGAGATCTACACGCT	CAAGCAGAAGACGGCATACGAGATAGTCAGCCAGCCGGACTACNVGGGTWTCTAAT	CAAGCAGAAGACGGCATACGAGAT	AGTCAGCCAGCC	NEW1106	NA	NEW1106	Qiagen	USA	Newar_USA	NEW	NEW	NA	NA	NA	F	39	RW	18	D	3	1	C	NA	NA	NA	NA	NA	NA	NA	NA	NA	NA	NA	G	5	No	None	A	5	B	A	A
NEW1110_genotek	CAAGTGAAGGGA	TATGGTAATTGTGTGYCAGCMGCCGCGGTAA	1	B10	515rcbc_JedArch_021	AATGATACGGCGACCACCGAGATCTACACGCTCAAGTGAAGGGATATGGTAATTGTGTGYCAGCMGCCGCGGTAA	AATGATACGGCGACCACCGAGATCTACACGCT	CAAGCAGAAGACGGCATACGAGATAGTCAGCCAGCCGGACTACNVGGGTWTCTAAT	CAAGCAGAAGACGGCATACGAGAT	AGTCAGCCAGCC	NEW1110	NA	NEW1110	Qiagen	USA	Newar_USA	NEW	NEW	NA	NA	NA	F	31	RW	18	D	3	1	C	NA	NA	NA	NA	NA	NA	NA	NA	NA	NA	NA	G	5	No	None	A	5	A	A	A
RAJ0016YZ_genotek	CTTAGTGCAGAA	TATGGTAATTGTGTGYCAGCMGCCGCGGTAA	1	D08	515rcbc_JedArch_043	AATGATACGGCGACCACCGAGATCTACACGCTCTTAGTGCAGAATATGGTAATTGTGTGYCAGCMGCCGCGGTAA	AATGATACGGCGACCACCGAGATCTACACGCT	CAAGCAGAAGACGGCATACGAGATAGTCAGCCAGCCGGACTACNVGGGTWTCTAAT	CAAGCAGAAGACGGCATACGAGAT	AGTCAGCCAGCC	RAJ0016YZ	7.04	RAJ0016YZ	Qiagen	Nepal	Raji	RAJ	RJI	28.49	80.93	160.934	M	33	I	18	D	15	2	C	164.93	69.5	25.5497	117.6	81	Prehypertension	82.4	B	B	B	C	C	5	No	NA	C	5	D_E_Biogas	B	D
RAJ0018YZ_genotek	TGAGTGGTCTGT	TATGGTAATTGTGTGYCAGCMGCCGCGGTAA	1	F08	515rcbc_JedArch_067	AATGATACGGCGACCACCGAGATCTACACGCTTGAGTGGTCTGTTATGGTAATTGTGTGYCAGCMGCCGCGGTAA	AATGATACGGCGACCACCGAGATCTACACGCT	CAAGCAGAAGACGGCATACGAGATAGTCAGCCAGCCGGACTACNVGGGTWTCTAAT	CAAGCAGAAGACGGCATACGAGAT	AGTCAGCCAGCC	RAJ0018YZ	17.7	RAJ0018YZ	Qiagen	Nepal	Raji	RAJ	RJI	28.49	80.93	160.934	M	44	I	0	D	6	3	C	168.5	49.5	17.4343	96.75	62.25	Normal	72.5	B	A	A	C	C	5	No	NA	C	5	D	B	E
RAJ0019YZ_genotek	TAACAATAATTC	TATGGTAATTGTGTGYCAGCMGCCGCGGTAA	1	G08	515rcbc_JedArch_079	AATGATACGGCGACCACCGAGATCTACACGCTTAACAATAATTCTATGGTAATTGTGTGYCAGCMGCCGCGGTAA	AATGATACGGCGACCACCGAGATCTACACGCT	CAAGCAGAAGACGGCATACGAGATAGTCAGCCAGCCGGACTACNVGGGTWTCTAAT	CAAGCAGAAGACGGCATACGAGAT	AGTCAGCCAGCC	RAJ0019YZ	12.3	RAJ0019YZ	Qiagen	Nepal	Raji	RAJ	RJI	28.49	80.93	160.934	M	39	I	0	D	3	2	C	163.47	43.4	16.241	115.8	77.8	Normal	76	B	B	A	C	C	5	No	NA	C	5	D	A	E
RAJ0022YZ_genotek	GACTCAACCAGT	TATGGTAATTGTGTGYCAGCMGCCGCGGTAA	1	A09	515rcbc_JedArch_008	AATGATACGGCGACCACCGAGATCTACACGCTGACTCAACCAGTTATGGTAATTGTGTGYCAGCMGCCGCGGTAA	AATGATACGGCGACCACCGAGATCTACACGCT	CAAGCAGAAGACGGCATACGAGATAGTCAGCCAGCCGGACTACNVGGGTWTCTAAT	CAAGCAGAAGACGGCATACGAGAT	AGTCAGCCAGCC	RAJ0022YZ	27.1	RAJ0022YZ	Qiagen	Nepal	Raji	RAJ	RJI	28.49	80.93	160.934	M	52	I	0	D	9	8	C	156.7	51.4	20.9327	118.8	74.2	Normal	76.8	B	B	B	C	C	5	No	NA	C	5	D	B	E
RAJ1011YZ_genotek	TGAGTATGAGTA	TATGGTAATTGTGTGYCAGCMGCCGCGGTAA	1	H07	515rcbc_JedArch_090	AATGATACGGCGACCACCGAGATCTACACGCTTGAGTATGAGTATATGGTAATTGTGTGYCAGCMGCCGCGGTAA	AATGATACGGCGACCACCGAGATCTACACGCT	CAAGCAGAAGACGGCATACGAGATAGTCAGCCAGCCGGACTACNVGGGTWTCTAAT	CAAGCAGAAGACGGCATACGAGAT	AGTCAGCCAGCC	RAJ1011YZ	4.34	RAJ1011YZ	Qiagen	Nepal	Raji	RAJ	RJI	28.79	80.69	130.15	F	29	RW	10	D	4	2	C	143.47	34.8	16.9066	105.2	74.2	Normal	87.6	B	C	C	C	C	5	No	NA	C	5	D	B	D
RAJ1013YZ_genotek	AATTTAGGTAGG	TATGGTAATTGTGTGYCAGCMGCCGCGGTAA	1	A08	515rcbc_JedArch_007	AATGATACGGCGACCACCGAGATCTACACGCTAATTTAGGTAGGTATGGTAATTGTGTGYCAGCMGCCGCGGTAA	AATGATACGGCGACCACCGAGATCTACACGCT	CAAGCAGAAGACGGCATACGAGATAGTCAGCCAGCCGGACTACNVGGGTWTCTAAT	CAAGCAGAAGACGGCATACGAGAT	AGTCAGCCAGCC	RAJ1013YZ	30.2	RAJ1013YZ	Qiagen	Nepal	Raji	RAJ	RJI	28.79	80.69	130.15	F	40	I	0	D	5	8	C	155	41	17.0656	120.75	85	Prehypertension	78.75	B	A	A	C	C	5	No	NA	C	5	D	B	D
RAJ1014YZ_genotek	CATATAGCCCGA	TATGGTAATTGTGTGYCAGCMGCCGCGGTAA	1	B08	515rcbc_JedArch_019	AATGATACGGCGACCACCGAGATCTACACGCTCATATAGCCCGATATGGTAATTGTGTGYCAGCMGCCGCGGTAA	AATGATACGGCGACCACCGAGATCTACACGCT	CAAGCAGAAGACGGCATACGAGATAGTCAGCCAGCCGGACTACNVGGGTWTCTAAT	CAAGCAGAAGACGGCATACGAGAT	AGTCAGCCAGCC	RAJ1014YZ	4.84	RAJ1014YZ	Qiagen	Nepal	Raji	RAJ	RJI	28.49	80.93	160.934	F	31	I	0	D	15	2	C	149.8	49.3	21.9697	111.2	78.2	Normal	79	B	A	B	B	C	5	No	NA	C	5	D_E_Biogas	B	D
RAJ1015YZ_genotek	CGGTGACCTACT	TATGGTAATTGTGTGYCAGCMGCCGCGGTAA	1	C08	515rcbc_JedArch_031	AATGATACGGCGACCACCGAGATCTACACGCTCGGTGACCTACTTATGGTAATTGTGTGYCAGCMGCCGCGGTAA	AATGATACGGCGACCACCGAGATCTACACGCT	CAAGCAGAAGACGGCATACGAGATAGTCAGCCAGCCGGACTACNVGGGTWTCTAAT	CAAGCAGAAGACGGCATACGAGAT	AGTCAGCCAGCC	RAJ1015YZ	33.8	RAJ1015YZ	Qiagen	Nepal	Raji	RAJ	RJI	28.49	80.93	160.934	F	35	I	0	D	15	5	C	155.93	45.2	18.59	116.2	79.8	Normal	91.8	B	A	A	C	C	5	No	NA	C	5	D_E_Biogas	B	D
RAJ1017YZ_genotek	GTCAACGCTGTC	TATGGTAATTGTGTGYCAGCMGCCGCGGTAA	1	E08	515rcbc_JedArch_055	AATGATACGGCGACCACCGAGATCTACACGCTGTCAACGCTGTCTATGGTAATTGTGTGYCAGCMGCCGCGGTAA	AATGATACGGCGACCACCGAGATCTACACGCT	CAAGCAGAAGACGGCATACGAGATAGTCAGCCAGCCGGACTACNVGGGTWTCTAAT	CAAGCAGAAGACGGCATACGAGAT	AGTCAGCCAGCC	RAJ1017YZ	4.95	RAJ1017YZ	Qiagen	Nepal	Raji	RAJ	RJI	28.49	80.93	160.934	F	30	I	0	D	5	3	C	153.27	56	23.8382	118	77.2	Normal	65	B	A	C	C	C	5	No	NA	C	5	D	B	A
RAJ1020YZ_genotek	GGTTCATGAACA	TATGGTAATTGTGTGYCAGCMGCCGCGGTAA	1	G07	515rcbc_JedArch_078	AATGATACGGCGACCACCGAGATCTACACGCTGGTTCATGAACATATGGTAATTGTGTGYCAGCMGCCGCGGTAA	AATGATACGGCGACCACCGAGATCTACACGCT	CAAGCAGAAGACGGCATACGAGATAGTCAGCCAGCCGGACTACNVGGGTWTCTAAT	CAAGCAGAAGACGGCATACGAGAT	AGTCAGCCAGCC	RAJ1020YZ	1440	RAJ1020YZ	Qiagen	Nepal	Raji	RAJ	RJI	28.49	80.93	160.934	F	40	I	0	D	5	3	C	156.6	55.3	22.5497	113	69.8	Normal	83.2	B	B	B	C	C	5	No	NA	C	5	D	B	E
RAU0016YZ_genotek	CAAACGCACTAA	TATGGTAATTGTGTGYCAGCMGCCGCGGTAA	1	F06	515rcbc_JedArch_065	AATGATACGGCGACCACCGAGATCTACACGCTCAAACGCACTAATATGGTAATTGTGTGYCAGCMGCCGCGGTAA	AATGATACGGCGACCACCGAGATCTACACGCT	CAAGCAGAAGACGGCATACGAGATAGTCAGCCAGCCGGACTACNVGGGTWTCTAAT	CAAGCAGAAGACGGCATACGAGAT	AGTCAGCCAGCC	RAU0016YZ	8.15	RAU0016YZ	Qiagen	Nepal	Raute	RAU	RAU.S	29.15	80.32	361.493	M	44	I	0	D	5	3	C	160.33	46.5	18.0894	116.2	76.2	Normal	81.6	C	C	C	A	A	5	No	NA	A	5	D	A	D
RAU0018YZ_genotek	TTACTGTGGCCG	TATGGTAATTGTGTGYCAGCMGCCGCGGTAA	1	G06	515rcbc_JedArch_077	AATGATACGGCGACCACCGAGATCTACACGCTTTACTGTGGCCGTATGGTAATTGTGTGYCAGCMGCCGCGGTAA	AATGATACGGCGACCACCGAGATCTACACGCT	CAAGCAGAAGACGGCATACGAGATAGTCAGCCAGCCGGACTACNVGGGTWTCTAAT	CAAGCAGAAGACGGCATACGAGAT	AGTCAGCCAGCC	RAU0018YZ	6.05	RAU0018YZ	Qiagen	Nepal	Raute	RAU	RAU.S	29.15	80.32	358.75	M	50	I	3	D	6	6	C	157.83	52.8	21.196	130.4	88.8	Prehypertension	68.8	B	A	A	A	A	5	No	NA	A	5	D	A	D
RAU0022YZ_genotek	TGATATCGTCTT	TATGGTAATTGTGTGYCAGCMGCCGCGGTAA	1	C07	515rcbc_JedArch_030	AATGATACGGCGACCACCGAGATCTACACGCTTGATATCGTCTTTATGGTAATTGTGTGYCAGCMGCCGCGGTAA	AATGATACGGCGACCACCGAGATCTACACGCT	CAAGCAGAAGACGGCATACGAGATAGTCAGCCAGCCGGACTACNVGGGTWTCTAAT	CAAGCAGAAGACGGCATACGAGAT	AGTCAGCCAGCC	RAU0022YZ	20.8	RAU0022YZ	Qiagen	Nepal	Raute	RAU	RAU.S	29.15	80.32	358.75	M	18	I	0	D	4	0	C	162.67	53.4	20.1802	120.8	65.6	Prehypertension	86.6	B	B	B	C	A	5	No	NA	A	5	D	A	E
RAU0023YZ_genotek	GAAGAGGGTTGA	TATGGTAATTGTGTGYCAGCMGCCGCGGTAA	1	F07	515rcbc_JedArch_066	AATGATACGGCGACCACCGAGATCTACACGCTGAAGAGGGTTGATATGGTAATTGTGTGYCAGCMGCCGCGGTAA	AATGATACGGCGACCACCGAGATCTACACGCT	CAAGCAGAAGACGGCATACGAGATAGTCAGCCAGCCGGACTACNVGGGTWTCTAAT	CAAGCAGAAGACGGCATACGAGAT	AGTCAGCCAGCC	RAU0023YZ	4.34	RAU0023YZ	Qiagen	Nepal	Raute	RAU	RAU.S	29.15	80.32	361.798	F	60	I	0	D	2	5	C	158.1	40.1	16.0428	131.6	69.8	Prehypertension	75.6	B	B	B	A	A	5	No	NA	A	5	D	A	D
RAU1009YZ_genotek	GTCATGCTCCAG	TATGGTAATTGTGTGYCAGCMGCCGCGGTAA	1	H05	515rcbc_JedArch_088	AATGATACGGCGACCACCGAGATCTACACGCTGTCATGCTCCAGTATGGTAATTGTGTGYCAGCMGCCGCGGTAA	AATGATACGGCGACCACCGAGATCTACACGCT	CAAGCAGAAGACGGCATACGAGATAGTCAGCCAGCCGGACTACNVGGGTWTCTAAT	CAAGCAGAAGACGGCATACGAGAT	AGTCAGCCAGCC	RAU1009YZ	3.86	RAU1009YZ	Qiagen	Nepal	Raute	RAU	RAU.S	29.15	80.32	361.798	F	55	I	0	D	3	4	C	156.23	47.7	19.5429	107.2	68.6	Normal	51.4	B	B	B	A	A	5	No	NA	A	5	D	A	D
RAU1010YZ_genotek	TATGGTACCCAG	TATGGTAATTGTGTGYCAGCMGCCGCGGTAA	1	A06	515rcbc_JedArch_005	AATGATACGGCGACCACCGAGATCTACACGCTTATGGTACCCAGTATGGTAATTGTGTGYCAGCMGCCGCGGTAA	AATGATACGGCGACCACCGAGATCTACACGCT	CAAGCAGAAGACGGCATACGAGATAGTCAGCCAGCCGGACTACNVGGGTWTCTAAT	CAAGCAGAAGACGGCATACGAGAT	AGTCAGCCAGCC	RAU1010YZ	45.8	RAU1010YZ	Qiagen	Nepal	Raute	RAU	RAU.S	29.15	80.32	361.798	F	40	I	0	D	6	6	C	144.57	34.2	16.3633	98	71	Normal	73.8	B	C	B	C	A	5	No	NA	A	5	D	A	D
RAU1011YZ_genotek	ACGTGAGGAACG	TATGGTAATTGTGTGYCAGCMGCCGCGGTAA	1	B06	515rcbc_JedArch_017	AATGATACGGCGACCACCGAGATCTACACGCTACGTGAGGAACGTATGGTAATTGTGTGYCAGCMGCCGCGGTAA	AATGATACGGCGACCACCGAGATCTACACGCT	CAAGCAGAAGACGGCATACGAGATAGTCAGCCAGCCGGACTACNVGGGTWTCTAAT	CAAGCAGAAGACGGCATACGAGAT	AGTCAGCCAGCC	RAU1011YZ	3.4	RAU1011YZ	Qiagen	Nepal	Raute	RAU	RAU.S	29.15	80.32	361.798	F	40	I	0	D	6	4	C	149.67	44.7	19.9544	127.6	84.8	Prehypertension	71	B	A	A	C	A	5	No	NA	A	5	D	A	E
RAU1012YZ_genotek	AAGAACTCATGA	TATGGTAATTGTGTGYCAGCMGCCGCGGTAA	1	C06	515rcbc_JedArch_029	AATGATACGGCGACCACCGAGATCTACACGCTAAGAACTCATGATATGGTAATTGTGTGYCAGCMGCCGCGGTAA	AATGATACGGCGACCACCGAGATCTACACGCT	CAAGCAGAAGACGGCATACGAGATAGTCAGCCAGCCGGACTACNVGGGTWTCTAAT	CAAGCAGAAGACGGCATACGAGAT	AGTCAGCCAGCC	RAU1012YZ	17	RAU1012YZ	Qiagen	Nepal	Raute	RAU	RAU.S	29.15	80.32	361.798	F	20	I	0	D	4	2	C	153.03	45.2	19.3012	102.667	75	Normal	70	B	B	A	A	A	5	No	NA	A	5	D	A	E
RAU1014YZ_genotek	ACATACTGAGCA	TATGGTAATTGTGTGYCAGCMGCCGCGGTAA	1	E06	515rcbc_JedArch_053	AATGATACGGCGACCACCGAGATCTACACGCTACATACTGAGCATATGGTAATTGTGTGYCAGCMGCCGCGGTAA	AATGATACGGCGACCACCGAGATCTACACGCT	CAAGCAGAAGACGGCATACGAGATAGTCAGCCAGCCGGACTACNVGGGTWTCTAAT	CAAGCAGAAGACGGCATACGAGAT	AGTCAGCCAGCC	RAU1014YZ	10.2	RAU1014YZ	Qiagen	Nepal	Raute	RAU	RAU.S	29.15	80.32	361.493	F	18	I	7	D	0	0	C	151.43	49.9	21.7609	110.6	72.6	Normal	98.8	B	A	A	A	A	5	No	NA	A	5	D	A	D
RAU1020YZ_genotek	TACAATATCTGT	TATGGTAATTGTGTGYCAGCMGCCGCGGTAA	1	A07	515rcbc_JedArch_006	AATGATACGGCGACCACCGAGATCTACACGCTTACAATATCTGTTATGGTAATTGTGTGYCAGCMGCCGCGGTAA	AATGATACGGCGACCACCGAGATCTACACGCT	CAAGCAGAAGACGGCATACGAGATAGTCAGCCAGCCGGACTACNVGGGTWTCTAAT	CAAGCAGAAGACGGCATACGAGAT	AGTCAGCCAGCC	RAU1020YZ	19.6	RAU1020YZ	Qiagen	Nepal	Raute	RAU	RAU.S	29.15	80.32	358.75	F	61	I	0	D	2	5	C	152.5	46.9	20.1666	143.4	86.8	HTS1	64.2	B	A	A	C	A	5	No	NA	A	5	D	A	E
RAU1026YZ_genotek	ATACATGCAAGA	TATGGTAATTGTGTGYCAGCMGCCGCGGTAA	1	D07	515rcbc_JedArch_042	AATGATACGGCGACCACCGAGATCTACACGCTATACATGCAAGATATGGTAATTGTGTGYCAGCMGCCGCGGTAA	AATGATACGGCGACCACCGAGATCTACACGCT	CAAGCAGAAGACGGCATACGAGATAGTCAGCCAGCCGGACTACNVGGGTWTCTAAT	CAAGCAGAAGACGGCATACGAGAT	AGTCAGCCAGCC	RAU1026YZ	6.44	RAU1026YZ	Qiagen	Nepal	Raute	RAU	RAU.S	29.13	80.36	348.996	F	25	RW	6	D	7	5	C	NA	NA	NA	96	61.75	Normal	51.5	B	A	A	C	A	5	Yes	A	A	5	D	A	D
RAU1029YZ_genotek	GTTGATACGATG	TATGGTAATTGTGTGYCAGCMGCCGCGGTAA	1	E07	515rcbc_JedArch_054	AATGATACGGCGACCACCGAGATCTACACGCTGTTGATACGATGTATGGTAATTGTGTGYCAGCMGCCGCGGTAA	AATGATACGGCGACCACCGAGATCTACACGCT	CAAGCAGAAGACGGCATACGAGATAGTCAGCCAGCCGGACTACNVGGGTWTCTAAT	CAAGCAGAAGACGGCATACGAGAT	AGTCAGCCAGCC	RAU1029YZ	25.2	RAU1029Y	Qiagen	Nepal	Raute	RAU	RAU.S	29.13	80.36	348.996	F	39	I	2	D	7	5	C	NA	NA	NA	117.2	79	Normal	59.8	B	A	A	C	A	5	No	NA	A	5	D	A	D
THA0055JZ_genotek	ACTCGCTCGCTG	TATGGTAATTGTGTGYCAGCMGCCGCGGTAA	1	B03	515rcbc_JedArch_014	AATGATACGGCGACCACCGAGATCTACACGCTACTCGCTCGCTGTATGGTAATTGTGTGYCAGCMGCCGCGGTAA	AATGATACGGCGACCACCGAGATCTACACGCT	CAAGCAGAAGACGGCATACGAGATAGTCAGCCAGCCGGACTACNVGGGTWTCTAAT	CAAGCAGAAGACGGCATACGAGAT	AGTCAGCCAGCC	THA0055JZ	67.9	THA0055JZ	Qiagen	Nepal	Tharu	THA	THQ	26.97	85.42	27.1272	M	41	RW	12	D	4	2	A	169.27	83.9	29.2821	134.333	89.6667	Prehypertension	81.3333	NA	NA	NA	NA	C	5	No	NA	C	5	D_Biogas	C	D
THA0058AZ_genotek	AGTAAAGATCGT	TATGGTAATTGTGTGYCAGCMGCCGCGGTAA	1	E03	515rcbc_JedArch_050	AATGATACGGCGACCACCGAGATCTACACGCTAGTAAAGATCGTTATGGTAATTGTGTGYCAGCMGCCGCGGTAA	AATGATACGGCGACCACCGAGATCTACACGCT	CAAGCAGAAGACGGCATACGAGATAGTCAGCCAGCCGGACTACNVGGGTWTCTAAT	CAAGCAGAAGACGGCATACGAGAT	AGTCAGCCAGCC	THA0058AZ	22.5	THA0058AZ	Qiagen	Nepal	Tharu	THA	THQ	26.97	85.42	27.1272	M	88	I	0	E	6	7	A	NA	41.4	NA	147.25	90.25	HTS1	73.5	NA	NA	NA	NA	C	5	No	NA	C	5	D_Biogas	A	D
THA0059JZ_genotek	TTGCTGGACGCT	TATGGTAATTGTGTGYCAGCMGCCGCGGTAA	1	F03	515rcbc_JedArch_062	AATGATACGGCGACCACCGAGATCTACACGCTTTGCTGGACGCTTATGGTAATTGTGTGYCAGCMGCCGCGGTAA	AATGATACGGCGACCACCGAGATCTACACGCT	CAAGCAGAAGACGGCATACGAGATAGTCAGCCAGCCGGACTACNVGGGTWTCTAAT	CAAGCAGAAGACGGCATACGAGAT	AGTCAGCCAGCC	THA0059JZ	6.85	THA0059JZ	Qiagen	Nepal	Tharu	THA	THQ	26.97	85.42	27.1272	M	48	RW	9	D	6	4	A	168	89.4	31.6752	134.667	96.6667	HTS1	70	NA	NA	NA	NA	C	5	No	NA	C	5	D_Biogas	A	B
THA0061JZ_genotek	CGGTATAGCAAT	TATGGTAATTGTGTGYCAGCMGCCGCGGTAA	1	H03	515rcbc_JedArch_086	AATGATACGGCGACCACCGAGATCTACACGCTCGGTATAGCAATTATGGTAATTGTGTGYCAGCMGCCGCGGTAA	AATGATACGGCGACCACCGAGATCTACACGCT	CAAGCAGAAGACGGCATACGAGATAGTCAGCCAGCCGGACTACNVGGGTWTCTAAT	CAAGCAGAAGACGGCATACGAGAT	AGTCAGCCAGCC	THA0061JZ	38.4	THA0061JZ	Qiagen	Nepal	Tharu	THA	THQ	26.97	85.42	27.1272	M	50	RW	9	D	4	3	A	166.67	51.3	18.4673	99.6667	66.3333	Normal	70	NA	NA	NA	NA	C	5	No	NA	C	5	B_D	A	A
THA0065JZ_genotek	TTCCTTAGTAGT	TATGGTAATTGTGTGYCAGCMGCCGCGGTAA	1	B04	515rcbc_JedArch_015	AATGATACGGCGACCACCGAGATCTACACGCTTTCCTTAGTAGTTATGGTAATTGTGTGYCAGCMGCCGCGGTAA	AATGATACGGCGACCACCGAGATCTACACGCT	CAAGCAGAAGACGGCATACGAGATAGTCAGCCAGCCGGACTACNVGGGTWTCTAAT	CAAGCAGAAGACGGCATACGAGAT	AGTCAGCCAGCC	THA0065JZ	4.44	THA0065JZ	Qiagen	Nepal	Tharu	THA	THQ	26.97	85.42	27.1272	M	34	RW	4	D	4	2	A	160.2	53.3	20.7684	127.333	86.6667	Prehypertension	71	NA	NA	NA	NA	C	5	No	NA	C	5	D	A	C
THA0068JZ_genotek	CTCGCCCTCGCC	TATGGTAATTGTGTGYCAGCMGCCGCGGTAA	1	E04	515rcbc_JedArch_051	AATGATACGGCGACCACCGAGATCTACACGCTCTCGCCCTCGCCTATGGTAATTGTGTGYCAGCMGCCGCGGTAA	AATGATACGGCGACCACCGAGATCTACACGCT	CAAGCAGAAGACGGCATACGAGATAGTCAGCCAGCCGGACTACNVGGGTWTCTAAT	CAAGCAGAAGACGGCATACGAGAT	AGTCAGCCAGCC	THA0068JZ	1.94	THA0068JZ	Qiagen	Nepal	Tharu	THA	THQ	26.97	85.42	27.1272	M	60	R	8	D	8	4	A	157.2	41.6	16.834	128.25	78.75	Prehypertension	80.75	NA	NA	NA	NA	C	5	No	NA	C	5	B_D	A	D
THA0078JZ_genotek	ACGCTTAACGAC	TATGGTAATTGTGTGYCAGCMGCCGCGGTAA	1	D05	515rcbc_JedArch_040	AATGATACGGCGACCACCGAGATCTACACGCTACGCTTAACGACTATGGTAATTGTGTGYCAGCMGCCGCGGTAA	AATGATACGGCGACCACCGAGATCTACACGCT	CAAGCAGAAGACGGCATACGAGATAGTCAGCCAGCCGGACTACNVGGGTWTCTAAT	CAAGCAGAAGACGGCATACGAGAT	AGTCAGCCAGCC	THA0078JZ	2.07	THA0078JZ	Qiagen	Nepal	Tharu	THA	THQ	26.97	85.42	27.1272	M	57	RW	12	D	5	6	A	164.27	73.4	27.2007	113.5	78.5	Normal	83	NA	NA	NA	NA	C	5	No	NA	C	5	B	A	D
THA1056YZ_genotek	CTGTCTATACTA	TATGGTAATTGTGTGYCAGCMGCCGCGGTAA	1	C03	515rcbc_JedArch_026	AATGATACGGCGACCACCGAGATCTACACGCTCTGTCTATACTATATGGTAATTGTGTGYCAGCMGCCGCGGTAA	AATGATACGGCGACCACCGAGATCTACACGCT	CAAGCAGAAGACGGCATACGAGATAGTCAGCCAGCCGGACTACNVGGGTWTCTAAT	CAAGCAGAAGACGGCATACGAGAT	AGTCAGCCAGCC	THA1056YZ	31.7	THA1056YZ	Qiagen	Nepal	Tharu	THA	THQ	26.97	85.42	27.1272	F	35	I	4	D	4	2	A	148.7	41.5	18.7684	103.75	75.5	Normal	64.75	NA	NA	NA	NA	C	5	No	NA	C	5	D_Biogas	C	D
THA1057JZ_genotek	TAATCTCGCCGG	TATGGTAATTGTGTGYCAGCMGCCGCGGTAA	1	D03	515rcbc_JedArch_038	AATGATACGGCGACCACCGAGATCTACACGCTTAATCTCGCCGGTATGGTAATTGTGTGYCAGCMGCCGCGGTAA	AATGATACGGCGACCACCGAGATCTACACGCT	CAAGCAGAAGACGGCATACGAGATAGTCAGCCAGCCGGACTACNVGGGTWTCTAAT	CAAGCAGAAGACGGCATACGAGAT	AGTCAGCCAGCC	THA1057JZ	20	THA1057JZ	Qiagen	Nepal	Tharu	THA	THQ	26.97	85.42	27.1272	F	32	RW	12	D	8	2	A	152.63	56.2	24.1244	94.75	66.75	Normal	72.25	NA	NA	NA	NA	C	5	No	NA	C	5	B_D	A	C
THA1060YZ_genotek	TTGCGGACCCTA	TATGGTAATTGTGTGYCAGCMGCCGCGGTAA	1	G03	515rcbc_JedArch_074	AATGATACGGCGACCACCGAGATCTACACGCTTTGCGGACCCTATATGGTAATTGTGTGYCAGCMGCCGCGGTAA	AATGATACGGCGACCACCGAGATCTACACGCT	CAAGCAGAAGACGGCATACGAGATAGTCAGCCAGCCGGACTACNVGGGTWTCTAAT	CAAGCAGAAGACGGCATACGAGAT	AGTCAGCCAGCC	THA1060YZ	12.7	THA1060YZ	Qiagen	Nepal	Tharu	THA	THQ	26.97	85.42	27.1272	F	50	I	0	D	4	2	A	158.2	43.8	17.5009	135.4	79.2	Prehypertension	66.4	NA	NA	NA	NA	C	5	No	NA	C	5	D	A	C
THA1063YZ_genotek	GCGATCACACCT	TATGGTAATTGTGTGYCAGCMGCCGCGGTAA	1	F05	515rcbc_JedArch_064	AATGATACGGCGACCACCGAGATCTACACGCTGCGATCACACCTTATGGTAATTGTGTGYCAGCMGCCGCGGTAA	AATGATACGGCGACCACCGAGATCTACACGCT	CAAGCAGAAGACGGCATACGAGATAGTCAGCCAGCCGGACTACNVGGGTWTCTAAT	CAAGCAGAAGACGGCATACGAGAT	AGTCAGCCAGCC	THA1063YZ	2.15	THA1063YZ	Qiagen	Nepal	Tharu	THA	THQ	26.97	85.42	27.1272	F	50	I	0	D	4	3	A	156.7	47.8	19.4666	116.75	78.25	Normal	67.5	NA	NA	NA	NA	C	5	No	NA	C	5	D	A	C
THA1064JZ_genotek	CCTAACGGTCCA	TATGGTAATTGTGTGYCAGCMGCCGCGGTAA	1	A04	515rcbc_JedArch_003	AATGATACGGCGACCACCGAGATCTACACGCTCCTAACGGTCCATATGGTAATTGTGTGYCAGCMGCCGCGGTAA	AATGATACGGCGACCACCGAGATCTACACGCT	CAAGCAGAAGACGGCATACGAGATAGTCAGCCAGCCGGACTACNVGGGTWTCTAAT	CAAGCAGAAGACGGCATACGAGAT	AGTCAGCCAGCC	THA1064JZ	47.4	THA1064JZ	Qiagen	Nepal	Tharu	THA	THQ	26.97	85.42	27.1272	F	50	I	0	D	3	4	A	154.47	65.1	27.283	139	89	Prehypertension	73.6667	NA	NA	NA	NA	C	5	No	NA	C	5	B_D	A	D
THA1066YZ_genotek	TATGCCAGAGAT	TATGGTAATTGTGTGYCAGCMGCCGCGGTAA	1	C04	515rcbc_JedArch_027	AATGATACGGCGACCACCGAGATCTACACGCTTATGCCAGAGATTATGGTAATTGTGTGYCAGCMGCCGCGGTAA	AATGATACGGCGACCACCGAGATCTACACGCT	CAAGCAGAAGACGGCATACGAGATAGTCAGCCAGCCGGACTACNVGGGTWTCTAAT	CAAGCAGAAGACGGCATACGAGAT	AGTCAGCCAGCC	THA1066YZ	25.9	THA1066YZ	Qiagen	Nepal	Tharu	THA	THQ	26.97	85.42	27.1272	F	61	I	2	E	8	1	A	150.23	49.9	22.1099	102.75	64.5	Normal	92.75	NA	NA	NA	NA	C	5	No	NA	C	5	D_E_Biogas	A	D
THA1067YZ_genotek	ATCTAGTGGCAA	TATGGTAATTGTGTGYCAGCMGCCGCGGTAA	1	D04	515rcbc_JedArch_039	AATGATACGGCGACCACCGAGATCTACACGCTATCTAGTGGCAATATGGTAATTGTGTGYCAGCMGCCGCGGTAA	AATGATACGGCGACCACCGAGATCTACACGCT	CAAGCAGAAGACGGCATACGAGATAGTCAGCCAGCCGGACTACNVGGGTWTCTAAT	CAAGCAGAAGACGGCATACGAGAT	AGTCAGCCAGCC	THA1067YZ	10.6	THA1067YZ	Qiagen	Nepal	Tharu	THA	THQ	26.97	85.42	27.1272	F	50	I	0	D	9	4	A	144.97	42.3	20.1272	106.25	63.25	Normal	70.5	NA	NA	NA	NA	C	5	No	NA	C	5	D_Biogas	A	D
THA1069YZ_genotek	TACTAACGCGGT	TATGGTAATTGTGTGYCAGCMGCCGCGGTAA	1	F04	515rcbc_JedArch_063	AATGATACGGCGACCACCGAGATCTACACGCTTACTAACGCGGTTATGGTAATTGTGTGYCAGCMGCCGCGGTAA	AATGATACGGCGACCACCGAGATCTACACGCT	CAAGCAGAAGACGGCATACGAGATAGTCAGCCAGCCGGACTACNVGGGTWTCTAAT	CAAGCAGAAGACGGCATACGAGAT	AGTCAGCCAGCC	THA1069YZ	12.1	THA1069YZ	Qiagen	Nepal	Tharu	THA	THQ	26.97	85.42	27.1272	F	63	I	0	D	7	5	A	159.17	39.6	15.6305	99.5	52.75	Normal	79.25	NA	NA	NA	NA	C	5	No	NA	C	5	D_Biogas	A	D
THA1070JZ_genotek	GTCGTCCAAATG	TATGGTAATTGTGTGYCAGCMGCCGCGGTAA	1	G04	515rcbc_JedArch_075	AATGATACGGCGACCACCGAGATCTACACGCTGTCGTCCAAATGTATGGTAATTGTGTGYCAGCMGCCGCGGTAA	AATGATACGGCGACCACCGAGATCTACACGCT	CAAGCAGAAGACGGCATACGAGATAGTCAGCCAGCCGGACTACNVGGGTWTCTAAT	CAAGCAGAAGACGGCATACGAGAT	AGTCAGCCAGCC	THA1070JZ	26.2	THA1070JZ	Qiagen	Nepal	Tharu	THA	THQ	26.97	85.42	27.1272	F	40	I	0	D	3	1	A	146.8	55.9	25.9394	131.5	100.75	HTS2	105	NA	NA	NA	NA	C	5	No	NA	C	5	D	A	C
THA1071YZ_genotek	GACTCTGCTCAG	TATGGTAATTGTGTGYCAGCMGCCGCGGTAA	1	H04	515rcbc_JedArch_087	AATGATACGGCGACCACCGAGATCTACACGCTGACTCTGCTCAGTATGGTAATTGTGTGYCAGCMGCCGCGGTAA	AATGATACGGCGACCACCGAGATCTACACGCT	CAAGCAGAAGACGGCATACGAGATAGTCAGCCAGCCGGACTACNVGGGTWTCTAAT	CAAGCAGAAGACGGCATACGAGAT	AGTCAGCCAGCC	THA1071YZ	8.01	THA1071YZ	Qiagen	Nepal	Tharu	THA	THQ	26.97	85.42	27.1272	F	30	I	0	D	5	2	A	153.63	52.6	22.2861	99	68.5	Normal	75.5	NA	NA	NA	NA	C	5	No	NA	C	5	D	A	C
THA1073YZ_genotek	CGCGCCTTAAAC	TATGGTAATTGTGTGYCAGCMGCCGCGGTAA	1	A05	515rcbc_JedArch_004	AATGATACGGCGACCACCGAGATCTACACGCTCGCGCCTTAAACTATGGTAATTGTGTGYCAGCMGCCGCGGTAA	AATGATACGGCGACCACCGAGATCTACACGCT	CAAGCAGAAGACGGCATACGAGATAGTCAGCCAGCCGGACTACNVGGGTWTCTAAT	CAAGCAGAAGACGGCATACGAGAT	AGTCAGCCAGCC	THA1073YZ	29.1	THA1073YZ	Qiagen	Nepal	Tharu	THA	THQ	26.97	85.42	27.1272	F	29	RW	10	D	7	2	A	153.97	49.5	20.8801	103.25	73.75	Normal	89.5	NA	NA	NA	NA	C	5	No	NA	C	5	D	A	C
THA1074JZ_genotek	CGTCCGTATGAA	TATGGTAATTGTGTGYCAGCMGCCGCGGTAA	1	B05	515rcbc_JedArch_016	AATGATACGGCGACCACCGAGATCTACACGCTCGTCCGTATGAATATGGTAATTGTGTGYCAGCMGCCGCGGTAA	AATGATACGGCGACCACCGAGATCTACACGCT	CAAGCAGAAGACGGCATACGAGATAGTCAGCCAGCCGGACTACNVGGGTWTCTAAT	CAAGCAGAAGACGGCATACGAGAT	AGTCAGCCAGCC	THA1074JZ	19.7	THA1074JZ	Qiagen	Nepal	Tharu	THA	THQ	26.97	85.42	27.1272	F	40	RW	0	D	5	3	A	153.67	58.5	24.7729	115.333	73.6667	Normal	73.3333	NA	NA	NA	NA	C	5	No	NA	C	5	D	A	C
THA1075YZ_genotek	CGTTTGGAATGA	TATGGTAATTGTGTGYCAGCMGCCGCGGTAA	1	C05	515rcbc_JedArch_028	AATGATACGGCGACCACCGAGATCTACACGCTCGTTTGGAATGATATGGTAATTGTGTGYCAGCMGCCGCGGTAA	AATGATACGGCGACCACCGAGATCTACACGCT	CAAGCAGAAGACGGCATACGAGATAGTCAGCCAGCCGGACTACNVGGGTWTCTAAT	CAAGCAGAAGACGGCATACGAGAT	AGTCAGCCAGCC	THA1075YZ	8.4	THA1075YZ	Qiagen	Nepal	Tharu	THA	THQ	26.97	85.42	27.1272	F	24	RW	12	D	9	1	A	155.87	55.7	22.9261	113.75	75	Normal	94.25	NA	NA	NA	NA	C	5	No	NA	C	5	B_D	A	D
THA1076JZ_genotek	TCTCTTTCGACA	TATGGTAATTGTGTGYCAGCMGCCGCGGTAA	1	E05	515rcbc_JedArch_052	AATGATACGGCGACCACCGAGATCTACACGCTTCTCTTTCGACATATGGTAATTGTGTGYCAGCMGCCGCGGTAA	AATGATACGGCGACCACCGAGATCTACACGCT	CAAGCAGAAGACGGCATACGAGATAGTCAGCCAGCCGGACTACNVGGGTWTCTAAT	CAAGCAGAAGACGGCATACGAGAT	AGTCAGCCAGCC	THA1076JZ	44.3	THA1076JZ	Qiagen	Nepal	Tharu	THA	THQ	26.97	85.42	27.1272	F	50	I	0	D	5	6	A	149.1	56.1	25.2352	167.333	85	HTS2	107.333	NA	NA	NA	NA	C	5	No	NA	C	5	B_D	A	D
EUR0003_genotek	TATTTGATTGGT	TATGGTAATTGTGTGYCAGCMGCCGCGGTAA	1	G11	515rcbc_JedArch_082	AATGATACGGCGACCACCGAGATCTACACGCTTATTTGATTGGTTATGGTAATTGTGTGYCAGCMGCCGCGGTAA	AATGATACGGCGACCACCGAGATCTACACGCT	CAAGCAGAAGACGGCATACGAGATAGTCAGCCAGCCGGACTACNVGGGTWTCTAAT	CAAGCAGAAGACGGCATACGAGAT	AGTCAGCCAGCC	EUR0003	NA	EUR0003	Qiagen	USA	USA	NA	NA	NA	NA	NA	M	NA	RW	NA	NA	NA	NA	NA	NA	NA	NA	NA	NA	NA	NA	NA	NA	NA	NA	NA	NA	NA	NA	NA	NA	NA	NA	NA
EUR0009_genotek	GTGCCATAATCG	TATGGTAATTGTGTGYCAGCMGCCGCGGTAA	1	H11	515rcbc_JedArch_094	AATGATACGGCGACCACCGAGATCTACACGCTGTGCCATAATCGTATGGTAATTGTGTGYCAGCMGCCGCGGTAA	AATGATACGGCGACCACCGAGATCTACACGCT	CAAGCAGAAGACGGCATACGAGATAGTCAGCCAGCCGGACTACNVGGGTWTCTAAT	CAAGCAGAAGACGGCATACGAGAT	AGTCAGCCAGCC	EUR0009	NA	EUR0009	Qiagen	USA	USA	NA	NA	NA	NA	NA	M	NA	RW	NA	NA	NA	NA	NA	NA	NA	NA	NA	NA	NA	NA	NA	NA	NA	NA	NA	NA	NA	NA	NA	NA	NA	NA	NA
EUR0012_genotek	AATTCACCTCCT	TATGGTAATTGTGTGYCAGCMGCCGCGGTAA	1	A12	515rcbc_JedArch_011	AATGATACGGCGACCACCGAGATCTACACGCTAATTCACCTCCTTATGGTAATTGTGTGYCAGCMGCCGCGGTAA	AATGATACGGCGACCACCGAGATCTACACGCT	CAAGCAGAAGACGGCATACGAGATAGTCAGCCAGCCGGACTACNVGGGTWTCTAAT	CAAGCAGAAGACGGCATACGAGAT	AGTCAGCCAGCC	EUR0012	NA	EUR0012	Qiagen	USA	USA	NA	NA	NA	NA	NA	M	NA	RW	NA	NA	NA	NA	NA	NA	NA	NA	NA	NA	NA	NA	NA	NA	NA	NA	NA	NA	NA	NA	NA	NA	NA	NA	NA
EUR1001_genotek	ATTACGTATCAT	TATGGTAATTGTGTGYCAGCMGCCGCGGTAA	1	E11	515rcbc_JedArch_058	AATGATACGGCGACCACCGAGATCTACACGCTATTACGTATCATTATGGTAATTGTGTGYCAGCMGCCGCGGTAA	AATGATACGGCGACCACCGAGATCTACACGCT	CAAGCAGAAGACGGCATACGAGATAGTCAGCCAGCCGGACTACNVGGGTWTCTAAT	CAAGCAGAAGACGGCATACGAGAT	AGTCAGCCAGCC	EUR1001	NA	EUR1001	Qiagen	USA	USA	NA	NA	NA	NA	NA	F	NA	RW	NA	NA	NA	NA	NA	NA	NA	NA	NA	NA	NA	NA	NA	NA	NA	NA	NA	NA	NA	NA	NA	NA	NA	NA	NA
EUR1002_genotek	TATCCAAGCGCA	TATGGTAATTGTGTGYCAGCMGCCGCGGTAA	1	F11	515rcbc_JedArch_070	AATGATACGGCGACCACCGAGATCTACACGCTTATCCAAGCGCATATGGTAATTGTGTGYCAGCMGCCGCGGTAA	AATGATACGGCGACCACCGAGATCTACACGCT	CAAGCAGAAGACGGCATACGAGATAGTCAGCCAGCCGGACTACNVGGGTWTCTAAT	CAAGCAGAAGACGGCATACGAGAT	AGTCAGCCAGCC	EUR1002	NA	EUR1002	Qiagen	USA	USA	NA	NA	NA	NA	NA	F	NA	RW	NA	NA	NA	NA	NA	NA	NA	NA	NA	NA	NA	NA	NA	NA	NA	NA	NA	NA	NA	NA	NA	NA	NA	NA	NA
EUR1013_genotek	TAATCGGTGCCA	TATGGTAATTGTGTGYCAGCMGCCGCGGTAA	1	B12	515rcbc_JedArch_023	AATGATACGGCGACCACCGAGATCTACACGCTTAATCGGTGCCATATGGTAATTGTGTGYCAGCMGCCGCGGTAA	AATGATACGGCGACCACCGAGATCTACACGCT	CAAGCAGAAGACGGCATACGAGATAGTCAGCCAGCCGGACTACNVGGGTWTCTAAT	CAAGCAGAAGACGGCATACGAGAT	AGTCAGCCAGCC	EUR1013	NA	EUR1013	Qiagen	USA	USA	NA	NA	NA	NA	NA	F	NA	RW	NA	NA	NA	NA	NA	NA	NA	NA	NA	NA	NA	NA	NA	NA	NA	NA	NA	NA	NA	NA	NA	NA	NA	NA	NA
[truncated: 133 more columns]

## Sheet: Tab2.pop_overview
Table 1. Subsistence, sample size, and gender
Sampling locations	POP	Subsistence	Temperature (F)	Females	Males	Total
Nepal	Chepang	Foragers/Slash & burn agriculturalists	84-88	9	9	18
	Raji	Third generation settled hunter-gatherers	73-78	6	5	11
	Raute	First generation settled hunter-gatherers	73-91	11	3	14
	Tharu	Commercial agriculturalists	77-88	14	6	20
	Newar	Commercial agriculturalists	86-92	1	7	8
USA	Newar	Firstgeneration industrialists	70-80	4	8	12
	European	Industrialists	70-80	3	3	6
					Total	89

## Sheet: Tab3.metadata_legend
Questions	Codes	Options
A. DNA Extraction Information
Saliva DNA concentration	BDNA
Extraction kit used	Condition
B. Basic and Geneological information
Patient ID	SampleID
Language	LANG
Latitude	LAT
Longiitude	LONG
Alltitude	ALT
Sex	SEX	M: Male; F:Female; O:Other
Age	AGE
Literacy	LIT	R: Can read; RW: Can Read and Write; I:Illiterate
Highest level of education	HLE
Marital status	MS	A: Single/unmarried; B: In a relationship; C: Engaged D: Married; E: Widow/widower; F: Divorced
Household size	HS
No of Children	NOC
Location status	LOC	A: Village; B: State Capitol; C: Metropolitan City; D: Other
C. Phenotypes
Height (cm)	HGT
Weight (kg)	WGT
Body Mass Index	BMI
Blood Pressure (systolic mmHg)	SYS
Blood Pressure (diastolic mmHg)	DIA
Hypertension stage	Hypertension
Pulse (bpm)	BPM
Melanin Index(Right Arm)	MI_R
Melanin Index(Left Arm)	MI_L
Bitter Taste Perception (Control)	BTP_CTRL	A: Bitter; B: Not bitter/Tasteless; C: Other
Bitter Taste Perception (PTC)	BTP_PTC	A: Bitter; B: Not bitter/Tasteless; C: Other
Bitter Taste Perception (Thiourea)	BTP_TU	A: Bitter; B: Not bitter/Tasteless; C: Other
Bitter Taste Perception (Sodium Benzoate)	BTP_SBZ	A: Bitter; B: Not bitter/Tasteless; C: Other
D. Household characteristics
What is the main source of drinking water for members of your household?	DRK	A: Tap water; B: Well; C:Tubwell; D:River/Spring; E: Lake/Pond; F: Tanker truck; G:Other; M:Multiple sources
How long does it take you to fetch drinking water?	DRK_TIM
Do you do anything to make the water safe to drink?	DRK_SAF	Yes; No
What do you do to make water safer?	DRK_TRE	A: Boil; B: Bleach/Chlorine/Potash; C: Water filter; D: Strain through cloth; E: Don’t know; F: Other
What is the main source of water used by your household for cooking and hand washing?	CHW	A: Tap water; B: Well; C:Tubwell; D:River/Spring; E: Lake/Pond; F: Tanker truck; G:Other
How long does it take you to get cooking and hand washing water?	CHW_TIM
What type of fuel does your household mainly use for cooking?	FUEL	A: Electricity; B: Gas; C: Kerosene; D:Firewoods; E: Animal Dung; F: Other
Where is the kitchen located?	KIT_LOC	A: Inside the house; B: Separate building; C: Outdoors; D: Other
What kind of toilet facility do members of your household use?	TOI	A: Flush; B: Pit latrine; C: Bush/Field; D: Permanent; E: Temporary; F: Other
Where is the toilet facility located?	TOI_LOC	A: Inside the house; B: Outside separate; C: Other
E. Dietary information
What type of grains do you eat on a regular basis?	GRA	A: Rice; B: Wheat; C:Barley; D: Maize; E:Other
How much grains do you eat?	GRA_FREQ	A: Twice daily; B: Once daily; C: Once a week; D: Once a month; E: Couple of times a month; F: Less often than once a month; G: Other
What type of fruits and vegetables do you eat?	VEG
Do you consume Sisnu?	Sisnu	Yes; No
How much fruits and vegetables do you eat?	VEG_FREQ	A: Twice daily; B: Once daily; C: Once a week; D: Once a month; E: Couple of times a month; F: Less often than once a month; G: Other
How much fish do you eat?	FISH	A: Twice daily; B: Once daily; C: Once a week; D: Once a month; E: Couple of times a month; F: Less often than once a month; G: Other
How much meat do you eat?	MEAT	A: Twice daily; B: Once daily; C: Once a week; D: Once a month; E: Couple of times a month; F: Less often than once a month; G: Other
What do you drink on a regular basis? Black Tea	BLKT	A: More than 2-3 cups a day; B: 1-2 cups; C: 1 cup; D: Less than 1 cup; E: I don’t drink
What do you drink on a regular basis? Milk Tea	MLKT	A: More than 2-3 cups a day; B: 1-2 cups; C: 1 cup; D: Less than 1 cup; E: I don’t drink
What do you drink on a regular basis? Soda	SODA	A: More than 2-3 cups a day; B: 1-2 cups; C: 1 cup; D: Less than 1 cup; E: I don’t drink
What do you drink on a regular basis? Milk	MILK	A: More than 2-3 cups a day; B: 1-2 cups; C: 1 cup; D: Less than 1 cup; E: I don’t drink
How often do you eat milk products?	MLKP_FREQ	A: Twice daily; B: Once daily; C: Once a week; D: Once a month; E: Couple of times a month; F: Less often than once a month; G: Other
What type of milk products do you eat?	MLKP
Do you eat yogurt?	YGRT	Yes; No
How often do you eat yogurt?	YGRT_FREQ	A: Twice daily; B: Once daily; C: Once a week; D: Once a month; E: Couple of times a month; F: Less often than once a month; G: Other
Do you eat fermented food like gundruk, sinki or khadeko achar?	FERM	Yes; No
How often do you eat such fermented food?	FERM_FREQ	A: Twice daily; B: Once daily; C: Once a week; D: Once a month; E: Couple of times a month; F: Less often than once a month; G: Other
How do you obtain your food?	FOOD	A: Hunting/gathering; B: Grow own food; C: Grow own food/Buy some food; D: Buy all food; E: Don’t know
If yes, how often do you cook your food?	COOK_FREQ	A: Everyday; B: Mostly; C: Seldom; D: Never; E: Other
Is there scarcity of food in your household?	SCAR	Yes; No
How often do you eat full meals?	FULL_FREQ	A: At least twice daily; B: Once daily; C: Once a week; D: Once a month; E: Couple of times a month; F: Less often than once a month; G: Other
When was the last time you had a full meal?	FULL_LAST
What did you eat for your last full meal?	FULL
F. General Health information
Do you smoke?	SMOK	Yes; No
If yes, how many cigarettes do you smoke daily?	SMOK_QTY	A: 1-2 sticks; B: 5-9 sticks; C: More than half a pack to a full pack; D: 1 pack a day; E: More than 1 pack
Do you use tobacco products other than cigarettes?	TOBA	Yes; No
If yes, what do you use?	TOBA_TYP
Do your drink alcohol?	ALCO	Yes; No
If yes, how often do you drink?	ALCO_FREQ	A: Daily; B: 2-3 days per week; C: Once a week; D: Seldom; E: Socially; F: Other
What do you prefer to drink?	ALCO_TYP	A: Beer; B: Hard Liquor; C: Wine; D: Cocktails; E: Other (Specify)
How much do you drink in one sitting?	ALCO_QTY
Do you exercise or do any kind of physical activity?	EXER	Yes; No
If yes, how often do you exercise or do any kind of physical activity?	EXER_FREQ	A: Daily; B: Few days a week; C: Once every week; D: Few days in a month; E: Other
What type of exercise do you do?	EXER_TYP	A: Walking; B: Running; C: Gym; D: Yoga; E: Other
Do you go for regular checkups at a health care facility?	HLTH	Yes; No
If yes, where do you go for regular your regular checkups?	HLTH_LOC	A: Hospital; B: Healthpost; C: Mobile clinic; D: Shamans; E: Other
How frequently do you go for health checkups?	HLTH_FREQ	A: Once a year; B: Once every two years; C: Occasionally; D: Only when sick; E: Other
Do you go for checkups at a health care facility when you are sick?	SICK	Yes; No
If yes, where do you go for a checkup?	SICK_LOC	A: Hospital; B: Healthpost; C: Mobile clinic; D: Shamans; E: Other
Do you travel long-distance for health checkup?	HLTH_TIM	Yes; No
If yes, how long is your travel time (in minutes)?	HLTH_DIST
Have you ever used antibiotics?	ANTIBIO	A: Using now; B: 0-6 mos ago; C: 6 mos-1 yr ago; D: Never; E: Don't know
Have you ever used any other medicines?	MED	A: Using now; B: 0-6 mos ago; C: 6 mos-1 yr ago; D: Never; E: Not using right now
If yes, what did you use?	MED_TYP
Have you ever used any Ayurvedic medicines?	AYUR	A: Using now; B: 0-6 mos ago; C: 6 mos-1 yr ago; D: Never ;E:Don't know
Do you brush your teeth?	BRUSH	Yes; No
If yes, how often do you brush your teeth?	BRUSH_FREQ	A: Twice a day; B: Once a day; C: A few times a week; D: Other
What do you use to brush your teeth?	BRUSH_TYP	A: Toothpaste and toothbrush; B: Plant shoots; C: Coal/Ashes; D: Other
Do you floss your teeth?	FLOSS	Yes; No
If yes, how often do you brush your teeth?	FLOSS_FREQ	A: Twice a day; B: Once a day; C: A few times a week; D: Other
What do you use to floss your teeth?	FLOSS_TYP
G. Reproductive health (for female participants only)
Do you have regular mensturation?	MENS	Yes; No
Types of mensturating conditions	MENS_TYP	A: I have infrequent periods. My cycle is 5 more days earlier and later than expected. B: Light or too-frequent periods. My menstruation lasts less than 21 days. C: Extremely heavy or long periods. My menstruation cycle lasts more than 35 days. D: Absent period. I do not have menstruation in any month. E: Other (Specify) _________________ F: I do not want to say
How old were you when you had your first period?	MENS_AGE	A: Under 10 years; B: 10-13 years; C: 13-15 years; D: 15-20 years; E: More than 20 years
Do you suffer from cramps while you are on your period?	CRAMP	Yes; No
How severe or painful is your cramps?	CRAMP_SEV	1;2;3;4;5
Have you ever consulted a Gynecologist in the past?	GYNO	Yes; No; I do not want to say (DWS)
Are you currently using any contraceptives?	CONTRA	Yes; No; I do not want to say (DWS)
If yes, what do you use?	CONTRA_TYP	A: Condoms; B: Birth control pills; C: Diaphragm; D: IUD (intrauterine device); E: I don’t want to say; F: Other
If no, why are you not using any?	CONTRA_NO	A: I don’t want to use them; B: Not available; C: I don’t want to say
Are you trying to be pregnant in the past 12 months?	PREG	Yes; No; I do not want to say (DWS)
Have you ever been pregnant in the past?	PREG_PST	Yes; No; I do not want to say (DWS)
If yes, did you experience any complications?	PREG_COMP	Yes; No; I do not want to say (DWS)
Have you had miscarriage in the past?	MISC	Yes; No; I do not want to say (DWS)
How many miscarriages have you had in the past?	MISC_QTY	A: One; B: More than one; C: I don’t want to say
Have you had stillbirth in the past?	STLBRTH	Yes; No; I do not want to say (DWS)
If yes, how many stillbirths have you had?	STLBRTH_QTY	A: One; B: More than one; C: I don’t want to say
Have you aborted in the past?	ABORT	Yes; No; I do not want to say (DWS)
If yes, how many abortions have you had in the past?	ABORT_QTY	A: One; B: Two; C: More than two; D: I don’t want to say
Have you had Hysterectomy in the past?	HYST	Yes; No; I do not want to say (DWS)
Which of the options below best suits you?	EMPLOY	A: Currently employed B: Self-employed C: Looking for employment D: Retired E: Studying F: Unable to work (physical inability) G: Not working (for other reasons) H: Other
